# Supplementary material for: Multi‐dataset identification of innovative feature genes and molecular mechanisms in keratoconus
Source: J Cell Mol Med. 2024 Sep 19;28(18):e70079. doi: 10.1111/jcmm.70079 (PMC11412914; doi:10.1111/jcmm.70079)
Supplement: Supplementary file 1 — Material S1. [file JCMM-28-e70079-s004.xlsx]

## Sheet: S1 Differential gene expression
	logFC	AveExpr	t	P.Value	B
SNORA74B	1.88207	5.73972	9.37518	8.27e-08	7.69367
lnc-GPR63-2	1.47413	3.94715	7.89402	7.78e-07	5.83816
TRPV1	1.90336	5.49958	7.47345	1.54e-06	5.25086
SNORA36B	2.70125	4.88198	7.46143	1.58e-06	5.23368
lnc-EXOC4-1	2.19301	5.37742	7.37855	1.81e-06	5.11445
SNORA65	2.62998	7.18237	6.96877	3.63e-06	4.50859
lnc-RP3-377D14.1.1-4	1.66164	4.69836	6.86229	4.36e-06	4.34666
SFRP1	2.86006	4.95532	6.71713	5.62e-06	4.12289
lnc-ATAD2B-1	1.75933	3.95928	6.71038	5.69e-06	4.1124
ATOH7	-1.9693	2.55524	-6.67048	6.1e-06	4.05024
MITF	-1.37037	3.89933	-6.65071	6.32e-06	4.01934
HSPB11	1.25217	5.43538	6.56174	7.4e-06	3.87949
LOC102725353	1.20541	11.049	6.51055	8.11e-06	3.79843
lnc-ZSWIM2-4	1.68682	2.26689	6.39988	9.89e-06	3.62171
MYRF	1.10355	6.42354	6.39851	9.92e-06	3.6195
LRP2	1.41752	8.06314	6.39757	9.93e-06	3.618
SNORA2A	1.22437	5.79351	6.38991	1.01e-05	3.60568
ANKRD36B	1.52362	5.95277	6.3546	1.07e-05	3.54881
C5orf38	-1.24543	3.68806	-6.26375	1.27e-05	3.40154
SCARNA4	1.17682	3.57381	6.25411	1.29e-05	3.38584
DPYSL2	-1.39165	5.51827	-6.21418	1.39e-05	3.32062
LOC101928669	1.6492	7.776	6.20187	1.42e-05	3.30045
XLOC_l2_001134	2.23179	4.70136	6.0843	1.76e-05	3.10667
lnc-HTR1B-2	2.04062	4.30326	6.0654	1.82e-05	3.0753
SNORA81	2.64453	9.05366	6.04105	1.91e-05	3.0348
SNORD17	2.16129	8.17977	5.98282	2.12e-05	2.93758
XLOC_l2_003391	-1.34192	2.09797	-5.97579	2.15e-05	2.9258
TMEM263	-1.04861	9.13096	-5.97435	2.16e-05	2.92339
lnc-TNFAIP6-2	1.8061	3.8088	5.96082	2.21e-05	2.9007
lnc-ZNF682-1	1.44991	2.2288	5.95194	2.25e-05	2.88579
MGC24103	1.85624	7.80554	5.94527	2.28e-05	2.87459
LOC100190986	2.34004	8.08735	5.91893	2.39e-05	2.83028
LOC101928865	1.19553	3.35508	5.90944	2.43e-05	2.81428
GPR173	-1.25666	2.8228	-5.8972	2.49e-05	2.79362
LOC102724253	-1.27133	2.03652	-5.87982	2.57e-05	2.76426
XLOC_l2_013192	1.51504	5.12427	5.81899	2.88e-05	2.6611
RBM24	-2.34407	3.14257	-5.80832	2.94e-05	2.64293
SKI	1.12134	8.15322	5.78416	3.08e-05	2.60176
SNORD67	2.11477	5.67612	5.77349	3.14e-05	2.58354
lnc-DZIP1-3	1.70131	3.70951	5.74665	3.31e-05	2.53764
SLC7A4	2.06081	5.8715	5.73317	3.39e-05	2.51455
FLJ11292	1.37517	12.1662	5.72183	3.47e-05	2.4951
SCARNA18	1.42096	6.53472	5.7157	3.51e-05	2.48457
lnc-DUOX1-1	1.00832	2.25699	5.69693	3.63e-05	2.45231
SNORA15	2.23094	6.78065	5.67008	3.82e-05	2.40607
EFHD1	-1.59076	3.11166	-5.63885	4.06e-05	2.35214
LOC257152	1.17111	8.14386	5.62613	4.16e-05	2.33013
XLOC_l2_015209	2.64661	3.60437	5.61791	4.22e-05	2.31589
lnc-DCAF4L1-1	1.71614	2.23793	5.60328	4.34e-05	2.29053
lnc-LRIG2-4	1.55613	1.62661	5.5806	4.54e-05	2.25115
LINCR-0001	1.16422	2.37531	5.56558	4.67e-05	2.22502
lnc-TRMT2B-1	1.03185	6.05209	5.53175	4.98e-05	2.16605
ANP32A-IT1	1.0422	11.8858	5.5297	5e-05	2.16247
RNF217-AS1	1.06046	1.75929	5.51811	5.11e-05	2.14222
MCF2	-1.33567	1.82597	-5.51233	5.17e-05	2.13211
SLFN5	1.28733	11.7518	5.50436	5.25e-05	2.11818
PGM5P2	1.25959	14.085	5.48839	5.41e-05	2.09021
XLOC_l2_012082	1.72425	2.32231	5.47462	5.56e-05	2.06607
lnc-DBN1-2	1.18534	8.01348	5.4705	5.6e-05	2.05884
KAT6B	1.0434	4.64965	5.45981	5.72e-05	2.04007
SNORA11B	1.34493	5.6665	5.45533	5.77e-05	2.03219
lnc-FAM153C-3	2.56349	4.09872	5.43431	6.01e-05	1.99521
SNORA58	1.15253	3.17003	5.43179	6.04e-05	1.99078
LOC101928561	-1.40925	4.06328	-5.41439	6.25e-05	1.96011
CUL9	1.54813	6.96489	5.41255	6.27e-05	1.95687
LOC102724831	1.83983	2.8533	5.39217	6.52e-05	1.92088
VTRNA1-1	1.75019	4.87071	5.38822	6.57e-05	1.91391
SMKR1	-1.4015	3.88594	-5.36784	6.84e-05	1.87786
XLOC_l2_010984	1.57783	2.71813	5.3057	7.71e-05	1.76754
lnc-KRT81-2	1.47588	2.51934	5.30144	7.78e-05	1.75997
LDHAL6A	1.09678	11.4092	5.29595	7.86e-05	1.75019
MB21D2	-1.41362	5.32558	-5.27702	8.16e-05	1.71644
SNORD16	2.0291	9.08092	5.27322	8.22e-05	1.70966
XLOC_l2_006417	1.76247	3.66258	5.27282	8.22e-05	1.70895
SNORA61	1.77834	9.01042	5.26087	8.42e-05	1.68762
lnc-METAP1-3	1.80231	2.73569	5.25461	8.52e-05	1.67643
FAM212A	1.01314	12.6834	5.23744	8.81e-05	1.64572
lnc-ZWINT-1	1.32937	9.01378	5.2316	8.92e-05	1.63527
REEP1	-1.02074	4.14812	-5.23054	8.93e-05	1.63337
SNORA53	1.69882	6.20286	5.22416	9.05e-05	1.62194
TXK	1.21283	4.90387	5.22304	9.07e-05	1.61995
SNORD83B	1.65884	9.3159	5.21964	9.13e-05	1.61385
B3GALT1	-1.05334	1.67563	-5.20954	9.31e-05	1.59574
lnc-CLDN14-2	1.91922	3.48208	5.20057	9.47e-05	1.57965
AHNAK2	1.06545	10.6252	5.1947	9.58e-05	1.56911
LPAL2	1.03818	4.84245	5.18618	9.75e-05	1.5538
PARGP1	1.35355	5.2962	5.17505	9.96e-05	1.53379
SEMA3C	-2.81743	4.64614	-5.14405	0.000105879	1.47797
SLC1A1	-1.43407	5.38661	-5.13759	0.000107235	1.46632
lnc-GPT2-4	2.12288	3.12841	5.12021	0.000110973	1.43494
ABCA9	1.19619	12.7645	5.11205	0.000112773	1.4202
SNORA63	1.40761	8.65366	5.10929	0.000113389	1.41521
lnc-TCF7L2-2	1.5436	6.60757	5.10837	0.000113595	1.41355
lnc-RP11-582J16.5.1-1	1.01121	6.66302	5.09328	0.00011703	1.38626
LOC102725157	1.69111	5.20742	5.05667	0.000125817	1.31991
SNAR-A3	1.67194	12.6982	5.05288	0.000126765	1.31302
LDLRAD1	1.77128	3.83686	5.04322	0.000129213	1.29549
XLOC_l2_011118	2.84801	5.36215	5.03575	0.000131141	1.28191
SNORA5C	1.24159	6.05733	5.03199	0.000132121	1.27507
lnc-TM9SF2-2	1.90011	5.58717	5.02616	0.000133659	1.26446
SNORD97	1.71631	8.8997	5.02026	0.000135231	1.25374
P3H2	-1.1197	11.8498	-4.99516	0.000142141	1.20802
LOC101929910	1.63456	5.40136	4.99264	0.000142854	1.20343
lnc-JAG1-6	1.67885	2.71975	4.97237	0.00014873	1.16643
lnc-ABHD16B-1	-1.30539	2.34366	-4.96504	0.000150916	1.15304
lnc-RELT-1	1.5975	3.47828	4.957	0.00015335	1.13835
lnc-SLC12A8-1	2.01328	7.54735	4.94668	0.000156534	1.11948
CHST2	2.04068	10.0634	4.94557	0.000156881	1.11745
LOC101927196	1.56182	2.37255	4.94011	0.000158598	1.10745
lnc-NDUFS5-2	2.08898	3.60547	4.92823	0.0001624	1.0857
SEMA6A-AS1	1.27652	2.79535	4.92436	0.00016366	1.0786
LOC101928976	1.63686	4.60831	4.92263	0.000164225	1.07543
SNORA74A	1.74203	6.75775	4.92255	0.000164251	1.07529
SH3BP5-AS1	1.39486	1.88108	4.91805	0.000165734	1.06703
POLR2J4	1.31876	8.16609	4.91109	0.000168052	1.05427
lnc-EXOC4-2	2.45338	3.87652	4.91056	0.00016823	1.0533
SNORA36A	1.6106	5.91267	4.89023	0.000175204	1.01598
RNA18S5	1.25869	12.2399	4.87296	0.00018136	0.984241
lnc-LOXL1-1	-1.1234	1.87849	-4.8715	0.000181891	0.981555
SNORD62A	1.05513	6.8758	4.86839	0.000183027	0.975833
LOC145474	1.77774	4.32972	4.86327	0.00018491	0.966426
GPR137C	-1.49897	1.91515	-4.86136	0.000185618	0.962908
LOC731075	1.31697	4.81384	4.84115	0.000193289	0.925679
SNORA80E	1.39514	8.01615	4.83885	0.000194182	0.92144
LOC100131829	1.35697	4.69903	4.82739	0.000198696	0.900308
ITGB8	-1.11384	8.56686	-4.82071	0.000201377	0.88798
SLC5A1	-2.03178	2.27691	-4.81536	0.000203549	0.878116
BDKRB2	1.2392	9.39504	4.81273	0.000204628	0.873253
lnc-UQCRFS1-7	1.31631	7.45799	4.81047	0.000205556	0.86909
LOC100129408	1.13367	1.92648	4.80054	0.000209698	0.850736
CCDC3	-3.07241	3.94211	-4.7995	0.000210135	0.848823
HIST1H4J	1.01589	10.0247	4.79862	0.000210508	0.847191
SNORD22	1.32773	6.1825	4.79573	0.000211734	0.841848
KHDRBS3	-2.44064	4.73602	-4.78982	0.000214266	0.830913
GPR135	1.50101	5.16001	4.7877	0.000215181	0.826992
lnc-CAMK1G-1	1.68876	8.42792	4.78624	0.000215813	0.824291
lnc-MACC1-1	1.14256	3.75159	4.77796	0.000219436	0.808973
SNORD1B	1.62512	4.67595	4.77445	0.000220987	0.802491
lnc-THNSL1-1	2.04732	3.4248	4.76213	0.000226538	0.779659
lnc-UPK3B-1	1.02019	2.29854	4.75521	0.000229712	0.766852
SNORD88C	1.30687	5.56226	4.74983	0.000232215	0.756878
ARHGAP31	-1.25585	2.20346	-4.74913	0.000232544	0.755576
lnc-TMTC3-2	1.21618	2.23901	4.74779	0.000233171	0.753094
lnc-SMYD1-1	1.92383	2.26986	4.7473	0.000233402	0.752184
lnc-HTR1B-1	1.84369	3.72482	4.74413	0.000234897	0.746305
AKR1B15	-2.68538	5.11076	-4.73507	0.000239225	0.729498
SNORA45A	1.44007	6.3845	4.73171	0.000240855	0.723247
lnc-PDE9A-1	1.7966	4.11287	4.72999	0.000241689	0.720063
KIF3C	-1.27108	3.04723	-4.71923	0.00024699	0.700085
LOC102724491	1.05431	12.542	4.71432	0.000249449	0.690966
lnc-PPIAL4G-4	1.64399	5.05822	4.71315	0.00025004	0.688787
lnc-ULK4-6	-1.19568	2.46174	-4.71218	0.000250533	0.686972
ERC2-IT1	1.45188	6.16389	4.7076	0.000252856	0.678472
NUDT4	-1.24844	5.55973	-4.70551	0.000253927	0.674579
XRCC2	1.01249	6.01436	4.70546	0.000253951	0.674493
XLOC_l2_015760	1.8276	6.35633	4.70386	0.000254772	0.67152
lnc-ZNF91-2	1.95922	6.3286	4.69137	0.000261281	0.648283
SNAR-B2	1.74959	12.6113	4.68907	0.0002625	0.643997
RNU12	1.87485	7.36229	4.68754	0.00026331	0.641158
SNORD56	1.51228	5.30208	4.68661	0.000263807	0.639421
LOC101928670	1.93848	6.31323	4.68619	0.000264033	0.638631
TVP23C-CDRT4	1.20632	5.08064	4.68536	0.000264476	0.637089
ZNF710	1.0992	6.50265	4.67982	0.000267451	0.626784
GPR75	1.60982	3.63033	4.66802	0.000273912	0.604791
SNORA45B	1.83828	8.67234	4.65947	0.000278688	0.588866
TNNT2	2.02587	4.85927	4.65227	0.000282784	0.575424
NEBL	1.30408	6.00914	4.64976	0.00028422	0.570755
PIP5K1B	-1.92672	1.90993	-4.64381	0.000287665	0.559652
lnc-BDKRB1-1	1.58175	6.69306	4.64363	0.000287773	0.559305
lnc-NUAK1-2	1.23386	4.16978	4.64189	0.00028879	0.556055
lnc-CBWD5-1	1.71455	2.43506	4.64023	0.00028976	0.552963
PP12719	1.53334	6.28698	4.63902	0.000290472	0.550704
FKBP7	-1.25506	5.76086	-4.63822	0.000290946	0.549202
lnc-RPA2-1	1.76632	2.69534	4.63209	0.000294579	0.537763
GLYAT	-1.35603	2.57271	-4.62615	0.000298146	0.526669
SGK2	1.64527	3.35004	4.62164	0.000300886	0.518237
LOC143286	1.54046	5.81339	4.6193	0.000302316	0.513869
SCARNA5	2.01695	7.47405	4.61368	0.000305778	0.503371
LOC280665	1.50938	2.19136	4.61172	0.000306996	0.499705
ACP5	1.25873	9.53116	4.60945	0.000308413	0.495461
SMC5-AS1	1.46678	3.89817	4.60553	0.000310879	0.48812
TMPRSS2	-1.24358	4.04237	-4.6012	0.000313625	0.480013
SAA4	-2.26972	2.80097	-4.59733	0.000316095	0.47278
SNORA27	1.62555	11.5554	4.59715	0.00031621	0.472444
SNORA55	1.11692	3.79297	4.59688	0.000316385	0.471933
MIR3916	1.32212	8.59169	4.59261	0.00031914	0.463941
CCDC151	1.02142	4.66189	4.58146	0.000326449	0.443061
PLEKHN1	1.90348	9.16954	4.58134	0.000326527	0.442842
XLOC_l2_014694	1.11254	3.45877	4.57822	0.000328605	0.436991
LOC284581	1.65798	7.76539	4.57318	0.000331985	0.427556
lnc-MCHR1-1	1.69438	3.12404	4.57165	0.000333017	0.424694
lnc-TRIM16-1	2.49703	3.16678	4.56333	0.0003387	0.409086
AKR1B10	-2.75706	6.396	-4.54528	0.000351362	0.375237
lnc-KIAA0226-3	1.14802	3.99097	4.54495	0.000351599	0.374615
SNORA9	1.17905	7.94861	4.53706	0.000357291	0.359799
TTC22	1.09325	6.94235	4.52822	0.000363777	0.343203
SNORA28	2.12972	11.8187	4.52618	0.000365294	0.339364
RABL2B	1.30146	6.40486	4.52134	0.000368913	0.330271
CDIPT-AS1	-1.45613	2.5681	-4.52031	0.000369687	0.328338
lnc-WDR4-1	1.86607	3.36865	4.51861	0.000370969	0.325143
CEACAM6	-1.25358	8.68194	-4.51776	0.000371617	0.323532
lnc-SFTPD-2	1.1843	6.03762	4.51644	0.000372612	0.321065
RN7SL1	1.70913	14.5442	4.50721	0.00037969	0.303705
SNORD96B	1.29762	6.04956	4.50614	0.000380519	0.30169
CYP24A1	-2.401	3.09269	-4.50426	0.000381977	0.298163
SNORD3B-1	1.29832	14.1071	4.49755	0.000387239	0.285538
LCE2C	1.43843	2.55275	4.48605	0.000396429	0.263893
UGT1A8	1.29762	4.68996	4.47808	0.00040293	0.248882
ADAMTS9	-1.27625	7.48127	-4.47351	0.00040671	0.240264
AGAP11	1.17086	5.89914	4.46636	0.000412689	0.226796
KLRAP1	1.41273	3.89386	4.45822	0.00041961	0.211443
lnc-ZNF609-4	1.66019	2.22394	4.45381	0.000423404	0.203136
SNORA24	1.02891	7.09919	4.44992	0.000426786	0.195791
KLF17	1.0914	12.1807	4.43937	0.000436087	0.175889
SNORA51	1.29972	4.01502	4.43518	0.000439843	0.167973
LOC102723382	2.07771	4.42545	4.4216	0.000452234	0.142322
SNAR-D	1.85223	12.0323	4.41977	0.000453922	0.138882
SAP30	-1.10904	8.67273	-4.41867	0.00045495	0.136795
N4BP2L2-IT2	1.43742	4.30033	4.41671	0.000456779	0.13309
lnc-PAPSS2-2	1.91789	3.71002	4.4124	0.000460824	0.12495
C1RL-AS1	1.10259	3.93619	4.41159	0.000461588	0.123421
RHOBTB1	-1.58978	3.14905	-4.41062	0.000462507	0.121583
lnc-XXYLT1-1	1.72431	2.16785	4.40263	0.000470131	0.106486
TYR	-1.28589	1.88168	-4.3986	0.000474032	0.098856
HSD17B2	-1.52742	10.513	-4.38377	0.000488651	0.0708068
lnc-GPN2-1	1.13599	3.13993	4.37862	0.000493839	0.0610543
LOC101928020	1.92729	3.25472	4.37659	0.000495896	0.0572145
XLOC_l2_010348	1.77641	5.03417	4.3677	0.000505019	0.040378
LINC00615	-1.03613	2.16183	-4.3645	0.000508344	0.034317
LOC101926894	1.11505	5.91162	4.36018	0.000512869	0.0261327
SNORA64	1.45825	7.58334	4.35683	0.000516402	0.0197916
XLOC_l2_001089	1.11883	4.83085	4.35644	0.000516825	0.0190356
GALNT14	-2.34213	5.95592	-4.35512	0.000518225	0.016536
IRS1	-1.33106	2.2626	-4.34926	0.000524488	0.00543989
PTGIS	1.08931	2.08903	4.34731	0.00052659	0.00174633
SNORD94	1.16016	4.80851	4.33756	0.000537235	-0.0167418
AKR1C3	-1.13284	7.51558	-4.33689	0.000537977	-0.0180165
lnc-AC069257.9.1-5	1.04368	4.35591	4.33298	0.000542318	-0.0254398
LIPJ	-1.16655	1.87109	-4.33276	0.000542556	-0.0258462
NANOG	1.47033	5.18277	4.33026	0.000545352	-0.0305946
lnc-TSHZ2-4	-1.32251	2.37045	-4.32717	0.000548829	-0.0364642
lnc-C1orf31-2	1.9061	2.15207	4.31844	0.000558755	-0.0530231
LINC01268	1.04531	2.19029	4.31325	0.000564751	-0.0628849
SNAR-H	1.69394	11.5703	4.30893	0.000569784	-0.0710819
LOC101929634	1.15566	7.64832	4.30752	0.000571441	-0.0737648
FCHO1	1.09769	7.31503	4.30234	0.000577551	-0.0835917
SCARNA8	1.24822	4.88411	4.29638	0.000584678	-0.0949235
SNORA60	1.00706	5.8037	4.2947	0.000586707	-0.0981237
lnc-CLGN-2	1.60428	3.6109	4.29272	0.000589098	-0.101882
XLOC_l2_011874	2.03141	4.75665	4.27923	0.000605673	-0.12752
lnc-ALDH1A1-2	-1.07716	1.98408	-4.27481	0.000611203	-0.135919
AQP5	-1.56509	7.46434	-4.27214	0.000614578	-0.141006
XLOC_l2_001972	1.33093	5.80856	4.26439	0.000624461	-0.155749
LOC101927270	1.48716	5.45908	4.25367	0.000638396	-0.176143
RASSF9	-1.22998	7.1082	-4.2532	0.000639022	-0.177048
SCARNA17	1.42147	8.85103	4.2506	0.000642454	-0.181999
JAM3	-1.94492	3.26482	-4.24982	0.000643476	-0.183468
lnc-ATAD5-3	1.7253	5.2163	4.24946	0.000643957	-0.184158
ADCY10P1	1.71866	2.53543	4.24317	0.000652362	-0.196143
CCNO	-1.55522	6.14028	-4.24166	0.000654388	-0.199008
SNORD85	1.3685	5.70021	4.23319	0.000665913	-0.215143
RMRP	1.57295	11.0773	4.21972	0.000684671	-0.240817
lnc-SKAP2-1	1.64744	3.06782	4.2177	0.000687523	-0.244659
SPINK8	-1.75192	2.81315	-4.21628	0.000689547	-0.247377
FLJ41327	1.3205	3.29748	4.21116	0.000696859	-0.257125
SNAR-G2	1.78031	11.3189	4.21047	0.000697857	-0.258447
CRNDE	-1.6033	5.55141	-4.20845	0.000700767	-0.262294
SNORD96A	1.40402	7.44317	4.19801	0.000716029	-0.282208
ST3GAL3	-1.06395	4.66399	-4.19434	0.000721468	-0.289202
TNFAIP8L1	1.05631	11.586	4.19022	0.000727632	-0.297067
LOC100132874	1.3328	8.62291	4.18847	0.000730271	-0.300413
lnc-PLEKHA5-4	1.38933	3.71251	4.18693	0.000732601	-0.303357
ARL11	1.10138	1.99612	4.18133	0.000741112	-0.314033
SNORA20	1.29534	5.917	4.17594	0.000749418	-0.324336
CXCL10	-1.56777	2.44084	-4.17458	0.000751514	-0.326918
lnc-OSTF1-1	1.25345	4.2039	4.15858	0.000776774	-0.357477
LINC01347	1.01328	7.53484	4.15741	0.000778659	-0.359718
PDE8B	-3.11163	7.25228	-4.14941	0.000791631	-0.374991
SNORA14A	1.22177	4.84823	4.14846	0.000793189	-0.376809
PTPRU	1.00759	9.64416	4.14614	0.000797003	-0.381244
LOC101927793	1.01367	5.22027	4.14426	0.00080011	-0.38484
SLC16A10	-2.01812	4.24957	-4.14411	0.000800356	-0.385124
SYT12	1.36601	3.48503	4.14365	0.000801128	-0.386016
JAZF1	-1.7764	6.51076	-4.14268	0.000802725	-0.387856
LOC100132077	1.04131	7.08968	4.14013	0.000806976	-0.392739
S100A14	1.03297	12.8325	4.12993	0.000824181	-0.412241
RASGRP1	-1.17374	6.39716	-4.11608	0.000848124	-0.438716
PLCE1	-1.62096	2.82239	-4.11044	0.000858094	-0.44952
AVIL	1.56374	4.73107	4.10769	0.000862982	-0.454772
lnc-TAF9-2	1.67616	7.1851	4.10301	0.000871395	-0.463741
lnc-ZSWIM2-5	1.22827	2.80979	4.08917	0.000896717	-0.490223
lnc-RSL1D1-2	1.39737	4.04754	4.08894	0.000897154	-0.490674
RAC3	1.3108	8.29823	4.08765	0.000899546	-0.493135
LOC100127909	1.50645	8.09638	4.08352	0.000907282	-0.501052
lnc-AF131215.4.1-1	1.41537	2.78882	4.08185	0.000910425	-0.504249
LOC101929463	1.21803	7.02577	4.08055	0.000912878	-0.506737
SNORA21	1.35654	9.29776	4.07997	0.000913969	-0.507841
lnc-BID-1	1.73252	1.95125	4.07928	0.000915284	-0.50917
IGANRP	2.03634	3.81221	4.07419	0.000924975	-0.518908
FMO1	-2.3375	6.28891	-4.0739	0.000925533	-0.519465
NELL2	-2.77682	3.83903	-4.04872	0.000975131	-0.567729
SNORA40	1.12425	6.23597	4.0455	0.000981656	-0.573894
lnc-DES-1	-1.5535	3.26604	-4.04408	0.000984547	-0.576613
MSANTD3-TMEFF1	-1.78062	2.26032	-4.04365	0.000985437	-0.577448
SNORA34	1.18789	12.0598	4.03744	0.000998208	-0.589353
DHRS9	-2.02195	7.94062	-4.03641	0.00100035	-0.591334
SNORA54	1.07527	11.144	4.03366	0.00100607	-0.596605
lnc-WRN-7	1.17644	2.07921	4.02812	0.00101769	-0.607225
lnc-MDM4-1	1.79558	3.65081	4.0214	0.00103197	-0.620109
lnc-FAM22B-1	1.50614	3.14418	4.01744	0.00104049	-0.62771
SNORA2B	1.28076	4.85742	4.01622	0.00104312	-0.630042
SNORD74	1.0964	4.53494	4.00599	0.00106553	-0.649691
ZNF846	1.21282	5.56047	4.00266	0.00107291	-0.656075
LOC100505811	1.83303	3.50799	3.99633	0.00108709	-0.668217
FAM163A	-2.04999	2.53857	-3.99211	0.00109666	-0.676318
AZIN2	-1.04197	5.3762	-3.98268	0.00111835	-0.694425
MTTP	-1.39423	2.83897	-3.97689	0.00113189	-0.705552
SYNPR	-2.27445	8.79087	-3.97307	0.00114089	-0.712877
CDK14	-1.48719	4.10295	-3.96516	0.00115982	-0.728086
GABPB1-AS1	1.17176	6.5543	3.9631	0.00116479	-0.732042
lnc-UEVLD-2	1.60295	3.4327	3.96194	0.0011676	-0.734267
ZNF391	-1.35987	2.17275	-3.95956	0.0011734	-0.738847
TGM2	-1.91752	7.65775	-3.95728	0.00117895	-0.743211
lnc-MSRA-1	1.70355	2.35921	3.94902	0.00119938	-0.759092
NBPF3	1.36094	6.40375	3.93339	0.00123899	-0.789134
PCDHGB2	1.32695	2.13379	3.9308	0.00124569	-0.794121
ZBTB26	-1.60724	2.77741	-3.92502	0.00126073	-0.805216
SLC7A2	-1.74757	9.00127	-3.92142	0.00127022	-0.812142
lnc-SUCLA2-4	1.33961	2.50206	3.9206	0.00127239	-0.813723
lnc-XRCC6-1	-1.13057	2.15728	-3.9176	0.00128034	-0.819484
LINC00884	1.20743	7.6817	3.91479	0.00128786	-0.824896
NDST1	1.1542	12.561	3.90792	0.0013064	-0.838111
lnc-TEKT5-2	1.59285	3.20425	3.90511	0.00131407	-0.843522
SNORD98	1.3811	3.91816	3.90481	0.00131488	-0.844089
lnc-AC004980.12.1-1	1.72881	4.56479	3.90355	0.00131834	-0.846521
LINC00597	1.50113	2.86921	3.901	0.00132535	-0.851421
AQP7P3	1.02504	5.03291	3.90047	0.0013268	-0.85243
FMO2	-3.41539	3.72479	-3.89883	0.00133136	-0.855603
LINC01133	-1.11421	8.56352	-3.89859	0.00133202	-0.85606
XLOC_l2_011350	-1.38361	2.57396	-3.89687	0.00133679	-0.859366
FAM110B	-2.10301	4.35902	-3.89649	0.00133784	-0.860091
LMCD1	-1.41446	5.12143	-3.89423	0.00134415	-0.86444
XLOC_l2_000427	1.76779	4.05762	3.88922	0.00135824	-0.874078
DUSP13	1.13547	4.39149	3.88822	0.00136108	-0.876013
lnc-RASGRP1-5	1.07882	6.48651	3.88624	0.00136669	-0.879816
SNAR-F	1.76989	10.6632	3.87842	0.00138911	-0.894856
lnc-KBTBD6-1	1.54717	6.45989	3.87754	0.00139168	-0.89656
AFP	-1.8323	6.32473	-3.86645	0.00142417	-0.91789
lnc-FGFR2-2	-1.18741	3.89953	-3.86566	0.00142653	-0.919426
GPHA2	-4.43317	4.45859	-3.86485	0.00142895	-0.920987
lnc-NDUFV3-1	1.38068	4.52163	3.86384	0.00143194	-0.922924
SNORA23	1.22946	6.98318	3.86172	0.00143829	-0.927012
lnc-BCL6-3	-1.07873	2.86784	-3.86023	0.00144276	-0.929879
DCLK1	-1.17303	3.33522	-3.85331	0.0014637	-0.943198
lnc-ZNF37A-3	1.1225	4.27907	3.85178	0.00146835	-0.94613
lnc-UCHL5-1	1.05231	2.05165	3.84833	0.00147894	-0.952775
SLC51B	1.77013	3.24261	3.84814	0.00147954	-0.953148
lnc-SLC11A2-1	1.66588	2.44439	3.84766	0.00148101	-0.954064
GAS2	-1.59874	3.97215	-3.84489	0.0014896	-0.959407
ZIM3	-1.64207	2.71881	-3.84215	0.00149811	-0.964677
lnc-RSL24D1-1	-1.15208	3.0985	-3.84096	0.00150185	-0.966978
lnc-RP11-195B21.3.1-2	1.17077	8.75001	3.8397	0.00150578	-0.969393
LURAP1	-1.52129	5.26539	-3.83593	0.00151766	-0.976656
LOC401242	-1.08338	1.86949	-3.83385	0.00152425	-0.980664
LOC375196	-1.14711	2.59459	-3.83262	0.00152816	-0.983031
CDH13	-2.1043	6.03775	-3.83232	0.0015291	-0.9836
BEND6	-1.12351	3.64258	-3.82985	0.00153701	-0.988367
SUSD2	1.7887	4.68895	3.82524	0.00155183	-0.997236
NBPF8	1.02184	6.33148	3.82462	0.00155385	-0.998435
LINC00492	-1.18957	4.7443	-3.82185	0.00156285	-1.00377
TSKS	-1.21823	2.00683	-3.82029	0.00156793	-1.00678
lnc-NDUFS5-1	1.04234	5.99952	3.81724	0.00157794	-1.01265
QPCT	-1.55677	2.89262	-3.81225	0.00159444	-1.02227
SNORA11C	1.25837	6.28918	3.80865	0.00160644	-1.0292
AGBL5-AS1	-1.20988	2.52199	-3.80219	0.00162821	-1.04164
DPRXP4	1.73372	4.01908	3.79739	0.0016446	-1.05089
lnc-SHISA9-4	1.45461	3.16817	3.78474	0.00168853	-1.07525
lnc-PLEKHA5-3	1.19709	2.86621	3.77877	0.0017097	-1.08676
lnc-SOX6-1	2.19207	7.9212	3.77784	0.00171301	-1.08855
CACNA2D1	-2.12525	3.3014	-3.77523	0.00172237	-1.09358
lnc-RP3-377D14.1.1-7	1.38436	5.04897	3.77485	0.00172373	-1.09431
lnc-CAST-2	1.45181	4.82254	3.7719	0.00173436	-1.09999
XLOC_l2_013233	1.91689	4.92437	3.76856	0.00174649	-1.10643
RGS7BP	-1.78524	2.51654	-3.7657	0.00175692	-1.11193
LOC100507654	1.28924	2.68389	3.76387	0.00176367	-1.11548
FAM92A1	-1.3773	5.41471	-3.76271	0.00176795	-1.11771
DKFZp686M1136	1.61438	3.14465	3.76208	0.00177027	-1.11893
FAM26F	-1.52165	4.24175	-3.75638	0.00179142	-1.1299
NPIPA5	1.05961	8.97389	3.75606	0.00179262	-1.13051
SNORD89	1.36395	10.1753	3.75503	0.00179647	-1.1325
FLJ11710	1.41572	6.86	3.75497	0.0017967	-1.13261
SLAIN1	-1.46242	1.9406	-3.75173	0.0018089	-1.13886
lnc-AF131215.3.1-1	1.58953	6.50224	3.75157	0.00180951	-1.13918
lnc-EBPL-2	1.16889	5.32813	3.74957	0.00181706	-1.14303
SNORA19	1.01641	6.45033	3.74945	0.00181753	-1.14327
RGL3	1.79609	3.29879	3.747	0.00182683	-1.14798
LOC158863	1.77001	6.71427	3.74685	0.0018274	-1.14826
lnc-RAP1GDS1-2	1.50422	4.85856	3.74663	0.00182824	-1.14869
lnc-FRG1-5	1.40765	4.77682	3.74414	0.00183775	-1.15348
MLIP-IT1	1.64149	3.05441	3.74063	0.00185126	-1.16025
DBNDD1	1.0641	5.19457	3.73839	0.00185995	-1.16458
HULC	1.13418	3.73388	3.73833	0.00186019	-1.1647
SNX31	-1.37486	1.69812	-3.73798	0.00186153	-1.16536
GMPR	-2.01377	4.21483	-3.73432	0.00187579	-1.17241
IRX2	-1.11933	8.66486	-3.73165	0.00188631	-1.17757
lnc-TCL1B-2	1.00502	4.4468	3.72968	0.00189406	-1.18136
SNORD105B	1.11027	10.5965	3.72709	0.00190431	-1.18635
lnc-RPP30-2	1.97629	7.84105	3.72247	0.00192279	-1.19527
lnc-AC005838.1-4	1.75116	3.25596	3.71907	0.00193645	-1.20181
OR9H1P	1.19918	2.0808	3.71556	0.00195071	-1.20858
XLOC_l2_007456	-1.49801	7.77058	-3.71515	0.00195237	-1.20937
RAI14	-1.36663	5.71499	-3.70852	0.00197956	-1.22214
LOC102724720	-1.25486	2.03826	-3.70732	0.00198455	-1.22446
HPGD	-2.40699	4.14969	-3.70489	0.00199463	-1.22914
TCL1B	1.36123	3.91763	3.70408	0.00199802	-1.23071
CAMK2B	2.15428	4.98212	3.70402	0.00199824	-1.23081
CAV3	-1.42997	4.15792	-3.70208	0.00200637	-1.23457
lnc-NINJ2-2	-1.0115	5.13569	-3.69909	0.00201892	-1.24032
lnc-VKORC1L1-1	1.03302	5.51605	3.69789	0.00202401	-1.24265
lnc-WRAP73-1	1.08515	3.01702	3.69441	0.00203875	-1.24935
SNORA44	1.2449	6.94454	3.68935	0.0020604	-1.2591
SERPINB13	1.57932	5.37064	3.68816	0.00206553	-1.2614
SNORD15A	1.03688	8.73825	3.68775	0.00206729	-1.26219
lnc-AL591845.1-1	1.28548	1.94635	3.68487	0.00207975	-1.26774
SH3BP5	-1.35736	4.8713	-3.68468	0.00208057	-1.2681
FAM155A-IT1	2.20646	9.10588	3.68162	0.00209391	-1.274
FST	-2.22647	7.90704	-3.67866	0.00210689	-1.27971
SCARNA11	1.83137	7.24368	3.67688	0.00211474	-1.28314
CRYM	-2.11251	7.89591	-3.67577	0.00211963	-1.28527
ALDH2	-2.28396	7.83505	-3.67524	0.002122	-1.2863
ODF3L2	1.3933	10.2696	3.66882	0.00215063	-1.29868
HGD	-1.47929	8.37574	-3.66755	0.00215635	-1.30113
SCUBE2	-1.31173	5.80992	-3.66502	0.00216775	-1.306
ANG	-1.27851	5.71979	-3.66396	0.00217258	-1.30805
SNORA57	1.07632	9.30105	3.65559	0.00221089	-1.32419
LINC00618	1.53202	3.87862	3.65394	0.00221852	-1.32737
TMEM64	-1.71126	3.88953	-3.65004	0.00223663	-1.33487
LRRC73	-1.57755	5.91228	-3.64629	0.00225422	-1.34211
lnc-CTD-3080F16.3.1-1	2.00111	2.04498	3.6424	0.00227264	-1.34962
MGC12488	1.09225	4.68253	3.64149	0.00227695	-1.35137
lnc-VIP-1	-1.30158	3.60023	-3.63479	0.00230905	-1.36429
GPC4	-1.09901	7.56821	-3.62899	0.00233718	-1.37547
CCDC144A	1.13751	3.7432	3.62247	0.00236921	-1.38803
MRAS	-1.57497	3.75152	-3.6207	0.00237799	-1.39144
GRID1	1.1945	2.5823	3.61971	0.00238292	-1.39335
OCR1	1.29746	1.76879	3.61247	0.00241922	-1.40731
lnc-MYBBP1A-1	-1.68474	1.90092	-3.60872	0.00243826	-1.41454
KIAA1644	-1.66253	2.70689	-3.60784	0.00244272	-1.41623
lnc-FST-1	1.36582	4.8253	3.59738	0.00249668	-1.43639
MLANA	-1.70346	2.48667	-3.59365	0.00251623	-1.44358
LOC100507054	1.12798	3.55232	3.59322	0.00251849	-1.44441
TSHZ3	-1.22808	3.74341	-3.59217	0.002524	-1.44643
AKT3	-2.14667	3.46731	-3.59202	0.00252479	-1.44672
XLOC_l2_001196	1.54076	2.03604	3.59096	0.00253038	-1.44876
MGST1	-3.03424	7.22719	-3.58848	0.00254357	-1.45355
SNORD46	1.03748	9.35414	3.58728	0.00254994	-1.45586
ADAMTS14	1.2426	8.12556	3.58631	0.00255509	-1.45772
SLCO2A1	-1.37159	4.70238	-3.58196	0.00257841	-1.46611
LINC01032	1.41025	2.64	3.57409	0.00262115	-1.48127
RERGL	-1.38239	2.54351	-3.5668	0.0026614	-1.49533
SNORD99	1.07461	6.30209	3.56392	0.00267744	-1.50087
SAA2	-1.52252	6.51258	-3.55745	0.0027139	-1.51335
LOC100130193	1.36322	2.88529	3.55594	0.00272245	-1.51625
lnc-RP3-377D14.1.1-3	1.14115	5.49036	3.55414	0.00273275	-1.51973
LOC142937	1.9551	4.75253	3.55238	0.00274278	-1.52311
GDAP1	1.22065	4.78349	3.55222	0.00274372	-1.52342
LPIN2	-1.88439	3.55571	-3.54284	0.00279799	-1.54148
GATA3	-1.10756	2.51496	-3.53675	0.00283382	-1.55322
SULF1	-1.44762	8.72312	-3.53437	0.00284793	-1.5578
TFPI2	-3.10689	4.53527	-3.52947	0.00287723	-1.56724
LOC100996741	1.63314	2.85062	3.51529	0.00296375	-1.59455
SNORA25	1.07146	7.54363	3.51237	0.00298191	-1.60018
AKR1B1	-1.09724	9.63655	-3.51138	0.00298806	-1.60208
COLEC12	-1.03253	8.02332	-3.51073	0.00299213	-1.60334
KIAA2022	-1.4977	3.65133	-3.50813	0.00300841	-1.60834
CAV2	-1.37558	6.96507	-3.50785	0.00301021	-1.60889
LOC100506191	1.22112	2.79481	3.50631	0.00301988	-1.61184
TYRP1	-1.95916	3.22108	-3.50418	0.00303338	-1.61596
SNORA72	1.16413	6.35092	3.49447	0.00309552	-1.63465
lnc-WHAMM-2	1.59826	3.56312	3.4931	0.00310438	-1.63728
LOC100272216	1.16398	3.7345	3.48878	0.00313251	-1.64559
SPARCL1	-3.26676	4.45551	-3.47679	0.003212	-1.66868
LEF1	-1.95733	6.27645	-3.47367	0.003233	-1.67469
XLOC_l2_003839	1.07694	1.82755	3.47366	0.00323304	-1.6747
lnc-COPS7B-1	1.41916	4.98926	3.47357	0.00323364	-1.67487
lnc-AC069257.9.1-4	1.48647	6.68547	3.47294	0.00323792	-1.67609
GINS2	-1.24597	6.52162	-3.4727	0.00323954	-1.67655
KRT14	-1.74948	12.5945	-3.47241	0.00324148	-1.6771
SNORD12C	1.17667	8.39975	3.47057	0.00325396	-1.68064
LOC101928907	-1.22317	2.82462	-3.47031	0.00325573	-1.68114
SERPINB1	1.13709	12.2856	3.45621	0.00335307	-1.70828
HCLS1	-1.28482	7.21029	-3.45218	0.00338142	-1.71604
KRT17	-1.66372	11.9463	-3.44644	0.00342217	-1.72707
lnc-RBL2-2	1.45253	2.61914	3.43893	0.00347628	-1.74152
lnc-COL6A3-5	1.39249	4.40192	3.4248	0.00358038	-1.76869
CITED1	-1.2058	2.22422	-3.42349	0.00359018	-1.7712
GLYCTK-AS1	1.04923	2.58006	3.41867	0.0036265	-1.78047
SUSD5	-1.56599	3.07401	-3.41785	0.00363278	-1.78207
ASAP1	-1.00892	4.9556	-3.41699	0.0036393	-1.78371
lnc-CLVS2-3	1.12972	1.68471	3.40549	0.00372771	-1.80581
LOC283922	1.35639	2.1952	3.40232	0.00375247	-1.8119
lnc-GPER-2	1.22609	6.50675	3.40121	0.00376119	-1.81404
PCDH20	-1.77482	3.22521	-3.40049	0.00376687	-1.81543
lnc-PTPN14-1	1.24966	2.99116	3.39943	0.00377522	-1.81747
MEIS2	-1.55413	5.75236	-3.39182	0.00383561	-1.83207
PIK3R5	1.5604	3.11084	3.391	0.0038422	-1.83365
KRTAP5-7	-1.25335	3.06381	-3.39084	0.00384348	-1.83396
MDFI	1.39715	10.2981	3.39081	0.00384375	-1.83402
SLC7A11	-1.30093	8.87539	-3.39032	0.00384769	-1.83496
C1R	-1.18678	7.3001	-3.38479	0.00389232	-1.84558
LOC400958	1.88837	8.64463	3.38233	0.0039124	-1.85031
lnc-DKK4-1	1.50288	6.09069	3.37911	0.00393879	-1.8565
lnc-NNT-1	1.10341	4.76139	3.37446	0.00397717	-1.86542
KRT16P2	-1.58399	12.6901	-3.37344	0.00398567	-1.86738
lnc-RAB4A-1	1.65201	3.509	3.37164	0.00400063	-1.87083
lnc-PPM1M-2	-1.13025	3.04932	-3.36359	0.00406842	-1.88629
LOC101929626	-1.02548	4.62907	-3.36041	0.00409554	-1.8924
lnc-MFSD9-4	1.04091	4.15969	3.36009	0.00409828	-1.89301
OAF	-1.35943	5.01408	-3.35838	0.00411295	-1.8963
lnc-PKN3-2	1.77999	2.12049	3.35808	0.00411554	-1.89688
CETN4P	-1.04619	3.91866	-3.35572	0.00413585	-1.90141
C11orf91	-1.11064	1.9244	-3.3524	0.00416459	-1.90777
SEMA4F	-1.05613	4.13799	-3.35138	0.0041735	-1.90974
LINC01564	1.87349	5.46038	3.34867	0.00419716	-1.91494
AURKB	-1.06015	3.50766	-3.34731	0.00420909	-1.91755
FUZ	1.07039	6.58883	3.34585	0.00422188	-1.92034
TAF15	1.72443	9.88758	3.34171	0.00425856	-1.92829
lnc-AC110373.1-1	1.01193	2.00064	3.3417	0.00425863	-1.92831
lnc-RPL7L1-1	1.51175	5.03084	3.33844	0.00428764	-1.93455
EMX2	-1.07122	8.88622	-3.337	0.00430055	-1.93731
lnc-C12orf49-2	1.03212	4.76343	3.33639	0.00430603	-1.93849
lnc-ZNF680-1	1.89156	2.76513	3.33568	0.00431243	-1.93985
LRRC72	1.10757	3.21651	3.33448	0.00432323	-1.94215
SNORA38	1.08677	3.20831	3.33277	0.00433872	-1.94544
lnc-ZC3H12D-2	1.29263	5.21355	3.33226	0.00434329	-1.94641
CD86	2.00538	7.89537	3.33188	0.00434675	-1.94714
DPH6-AS1	-1.21843	4.55415	-3.32756	0.00438613	-1.95543
ADAMTSL3	1.41101	4.37821	3.3233	0.00442525	-1.96359
LOC100507663	1.80305	3.40731	3.32079	0.00444846	-1.9684
lnc-THNSL1-2	1.07641	8.77257	3.31707	0.00448314	-1.97554
SLC1A4	-1.62565	3.84986	-3.31443	0.00450787	-1.98059
PTGES2-AS1	1.43574	3.49531	3.31387	0.0045132	-1.98168
lnc-VCL-1	1.20603	1.81715	3.31252	0.00452584	-1.98425
LMOD1	1.27169	2.85833	3.3105	0.00454503	-1.98814
TRIM43	-1.3631	5.53372	-3.31033	0.00454664	-1.98846
MUC22	1.45062	10.1103	3.30799	0.00456886	-1.99294
lnc-DBN1-1	1.2324	2.17378	3.307	0.0045783	-1.99484
LINC01127	-1.0071	6.23079	-3.30253	0.00462117	-2.0034
LOC100128563	1.53242	5.27497	3.30004	0.00464518	-2.00817
RGAG4	-1.07855	2.91308	-3.2987	0.00465823	-2.01074
BMS1P5	1.18462	5.30185	3.29652	0.00467945	-2.01492
lnc-TRAPPC4-1	-1.10744	3.07368	-3.29305	0.00471339	-2.02156
lnc-SERPINC1-3	1.31835	1.9029	3.29161	0.00472757	-2.02432
CH25H	-2.69441	6.75144	-3.29046	0.0047389	-2.02652
HLA-DQA1	-1.34881	2.89489	-3.28963	0.00474715	-2.02811
RMST	-1.1481	2.61699	-3.2858	0.00478524	-2.03546
GRB10	-1.91376	5.39426	-3.28341	0.00480907	-2.04002
XLOC_l2_005438	1.30483	6.09779	3.28167	0.00482653	-2.04335
CLDN22	1.02037	2.29068	3.28151	0.00482814	-2.04365
lnc-C2orf78-1	1.38975	3.82075	3.27987	0.00484473	-2.0468
LGR6	-1.22904	7.46007	-3.27868	0.00485674	-2.04908
LAMB3	-1.10365	14.1147	-3.27174	0.00492748	-2.06236
KCNV1	-1.24505	2.20346	-3.26959	0.00494966	-2.06648
DACT2	-1.15823	1.96383	-3.26885	0.00495726	-2.06789
LOC101929917	-1.58854	3.75689	-3.26713	0.00497507	-2.07118
lnc-HSPB11-1	1.31432	3.13541	3.26274	0.00502077	-2.07958
lnc-EMP2-2	1.07588	3.28353	3.26248	0.00502349	-2.08008
lnc-KDM4C-3	1.37799	3.19041	3.25866	0.00506361	-2.08738
SNORA52	1.04229	6.17415	3.25827	0.00506772	-2.08812
lnc-DHX57-2	1.14744	3.26888	3.25483	0.00510418	-2.09471
SNORD75	1.23587	2.98435	3.25236	0.00513051	-2.09943
GBP1	-1.46072	3.22108	-3.24808	0.00517647	-2.10761
MCTS2P	1.02334	3.98362	3.24619	0.00519689	-2.11123
LOC101929340	-1.15306	2.94378	-3.24447	0.00521552	-2.11451
XLOC_l2_008203	1.30848	2.16882	3.24235	0.00523871	-2.11858
IRX5	-2.60293	5.0604	-3.24155	0.00524744	-2.12011
SNORD11B	1.03535	3.943	3.23755	0.00529134	-2.12776
lnc-CELA3A-2	1.14934	5.05084	3.23694	0.00529803	-2.12892
CXCL9	-2.02801	3.34807	-3.23456	0.0053243	-2.13346
EID2B	-1.01772	2.99426	-3.23059	0.00536858	-2.14105
lnc-EXOSC8-1	-1.18857	5.30074	-3.22924	0.00538364	-2.14363
LOC101927512	-1.37432	2.49443	-3.22765	0.00540155	-2.14667
lnc-HMCN1-2	1.03596	4.07758	3.2275	0.00540316	-2.14695
RARRES1	-1.97219	3.2497	-3.2264	0.00541562	-2.14906
SPAG8	-1.04255	2.89159	-3.2232	0.00545175	-2.15516
BATF	-1.22191	4.56634	-3.22246	0.00546015	-2.15657
SAMD5	-1.17812	2.89122	-3.21926	0.00549674	-2.1627
LOC102725009	1.34121	3.1659	3.21901	0.00549959	-2.16317
ARL13B	-1.02422	3.80888	-3.21596	0.00553456	-2.16899
CAMK2N2	-1.04958	4.76445	-3.21502	0.0055454	-2.17078
XLOC_l2_012578	-1.2725	2.37747	-3.20793	0.00562787	-2.18432
RNU2-1	1.5853	12.2273	3.20307	0.00568504	-2.19359
PRKCE	-1.3196	4.64058	-3.2028	0.00568831	-2.19412
lnc-THUMPD1-1	1.0689	2.76406	3.20237	0.00569341	-2.19494
SNORA18	1.06684	6.86622	3.20219	0.00569554	-2.19528
ARMCX1	-1.64385	6.05423	-3.19964	0.00572577	-2.20014
SNORD12	1.00427	6.7498	3.19758	0.00575035	-2.20406
XLOC_l2_011424	1.36674	3.59003	3.19683	0.00575933	-2.20549
lnc-LRIG1-1	1.14674	2.97882	3.19349	0.00579957	-2.21188
LOC727751	1.3515	6.84592	3.18451	0.00590885	-2.22899
lnc-CGN-1	1.18495	7.06387	3.18128	0.00594876	-2.23516
XLOC_l2_010063	2.09036	5.34797	3.17893	0.00597789	-2.23964
SNORD125	1.26251	2.49719	3.1787	0.00598069	-2.24007
CYP4F11	1.67621	2.81094	3.17814	0.00598765	-2.24113
LOC101928389	1.15941	2.67796	3.169	0.00610262	-2.25856
LOC101060179	-1.18629	5.88366	-3.16554	0.00614668	-2.26515
LOC102725134	1.09865	5.35422	3.1633	0.00617537	-2.26942
LINC01004	1.5848	4.55644	3.15989	0.0062192	-2.2759
CAV1	-1.6487	9.22868	-3.15919	0.00622835	-2.27724
RPA4	1.25236	5.43993	3.1582	0.00624109	-2.27911
CASC15	1.01909	4.93185	3.15815	0.00624181	-2.27922
PACSIN1	-1.26455	2.77656	-3.15804	0.00624327	-2.27943
CREB5	-1.35552	2.08686	-3.15602	0.00626945	-2.28327
PPAPDC1A	-1.14334	9.22613	-3.15598	0.00626998	-2.28335
PRO1804	1.07715	3.0108	3.15558	0.00627523	-2.28411
SNORD87	1.02925	7.50737	3.15475	0.00628609	-2.28569
MC1R	1.00052	6.06265	3.15473	0.00628629	-2.28573
DPP10	-1.11831	3.61256	-3.14898	0.00636187	-2.29667
DKFZP586B0319	1.26809	5.72498	3.14875	0.00636494	-2.29711
lnc-MAEA-2	1.20987	2.98826	3.1486	0.00636696	-2.2974
PDE7A	1.19208	4.72889	3.14802	0.0063746	-2.2985
XLOC_l2_001559	1.32109	5.28846	3.14484	0.00641689	-2.30456
LOC101929115	1.17879	2.30912	3.14024	0.00647845	-2.3133
PRKD1	-1.89932	3.95605	-3.13815	0.00650664	-2.31727
LYPD1	-1.47208	7.96934	-3.13762	0.00651375	-2.31827
XLOC_l2_009883	1.20492	6.35676	3.13616	0.00653363	-2.32106
MNS1	-1.52437	2.90185	-3.13247	0.00658391	-2.32808
HSD17B11	-1.24015	2.7634	-3.13144	0.00659799	-2.33004
LOC400743	-1.04551	4.30527	-3.12727	0.00665533	-2.33796
RGS16	-1.67823	8.97659	-3.12601	0.00667279	-2.34036
IFITM3	-1.08615	11.6493	-3.12108	0.00674141	-2.34972
CD83	-1.41365	7.38341	-3.12047	0.00675002	-2.35089
TSPAN18	-1.80909	4.45668	-3.11744	0.00679257	-2.35664
SAA1	-1.6335	7.52273	-3.11489	0.00682866	-2.36149
SNORA80B	1.03103	7.78105	3.11484	0.00682937	-2.36158
ARL17A	1.14722	5.98433	3.11146	0.00687736	-2.36799
C2orf40	-2.17981	3.54841	-3.11027	0.00689446	-2.37026
DRAM1	-1.64672	7.97919	-3.10995	0.00689898	-2.37086
P3H2-AS1	-1.74754	4.36092	-3.10969	0.00690274	-2.37136
LOC100131796	-1.33083	1.7518	-3.10816	0.00692466	-2.37426
lnc-TFB2M-2	1.45421	2.11455	3.098	0.00707224	-2.39355
FLVCR1-AS1	-1.21768	3.93715	-3.09725	0.00708327	-2.39498
PDE4B	-1.73578	4.9124	-3.09528	0.00711224	-2.39871
lnc-TRPM7-1	1.10037	3.26367	3.09231	0.00715618	-2.40434
ARNTL	-1.26362	5.78347	-3.0844	0.0072746	-2.41935
XLOC_l2_008622	1.15743	5.19502	3.08222	0.00730751	-2.42348
SNORD7	1.02625	2.92134	3.08046	0.00733419	-2.42681
SNORA68	1.18344	8.13053	3.07778	0.00737504	-2.43189
lnc-DYNLRB1-1	1.17651	3.69309	3.07498	0.00741811	-2.43721
RHOBTB3	-1.90403	4.86326	-3.06808	0.00752489	-2.45027
ZNF473	-1.15775	5.04626	-3.06784	0.00752868	-2.45073
IFITM4P	-1.28218	9.12147	-3.06767	0.00753128	-2.45105
HLA-DQA2	-1.24983	2.60815	-3.0674	0.00753547	-2.45156
C9orf43	-1.21186	3.89093	-3.06644	0.00755059	-2.45339
lnc-MALL-1	1.18665	2.25538	3.0645	0.00758101	-2.45706
VTRNA2-1	1.1844	6.07437	3.06406	0.00758787	-2.45789
lnc-ARHGEF10L-1	1.21137	1.85862	3.06288	0.00760638	-2.46012
INHBA-AS1	1.66855	2.44327	3.06156	0.00762719	-2.46261
lnc-EIF4E3-1	1.83566	4.92878	3.06072	0.00764057	-2.46421
IL4R	1.23582	5.39813	3.05568	0.00772076	-2.47375
GPR182	1.68566	4.5134	3.05541	0.00772502	-2.47426
lnc-CLEC3A-4	1.00143	3.66176	3.04808	0.00784321	-2.48813
LOC101928530	-1.1017	3.90492	-3.04623	0.00787335	-2.49163
lnc-OTOA-1	1.16487	5.89238	3.04267	0.00793153	-2.49835
STXBP6	-1.32991	4.61264	-3.04261	0.00793253	-2.49847
FPR1	-1.19882	5.23655	-3.04181	0.00794572	-2.49999
XAGE2	-2.33758	4.73115	-3.04166	0.00794817	-2.50027
AMPH	-1.23442	5.4011	-3.03822	0.00800506	-2.50678
IL18BP	1.02812	2.93043	3.03725	0.00802112	-2.50861
lnc-NDUFS6-8	-1.81141	5.32527	-3.03623	0.00803802	-2.51053
LOC729187	1.74145	2.13449	3.03617	0.00803913	-2.51066
lnc-TNKS2-1	-1.03617	2.98354	-3.03282	0.00809496	-2.51698
CBFA2T3	1.23908	7.34659	3.03268	0.00809735	-2.51725
TTC39C-AS1	-1.45823	3.37433	-3.03188	0.00811078	-2.51876
LOC101927305	1.31163	3.09471	3.03036	0.00813637	-2.52164
LARP6	-1.18921	3.22359	-3.02895	0.00816011	-2.5243
SNORD33	1.05517	7.01327	3.02852	0.00816742	-2.52511
ADAMTSL4	1.28091	5.74676	3.02354	0.00825203	-2.53452
lnc-RP11-1105G2.3.1-4	1.15186	2.58652	3.02262	0.00826762	-2.53624
lnc-OIT3-2	1.24168	3.52424	3.02166	0.00828415	-2.53807
LINC01176	1.08551	4.2857	3.02161	0.00828498	-2.53816
SACS	-1.26452	4.20118	-3.02116	0.00829264	-2.539
ADAM20	1.51828	4.22264	3.01979	0.0083162	-2.54159
SNORD30	1.06896	6.8026	3.0158	0.0083852	-2.54913
LOC101929419	-1.35947	2.55518	-3.01449	0.00840783	-2.55159
CADPS	-1.58022	4.01603	-3.01364	0.00842263	-2.5532
lnc-CORO6-1	1.31546	1.96688	3.01158	0.00845864	-2.55709
lnc-TAS2R1-3	1.13044	1.56128	3.01092	0.00847012	-2.55833
lnc-SLC15A1-1	1.25988	7.90869	3.00943	0.0084963	-2.56114
KCNMB4	-2.30162	4.65715	-3.00799	0.00852166	-2.56386
PNMA6A	1.29009	2.075	3.00738	0.00853237	-2.56501
SNORA66	1.03309	5.33462	3.00355	0.00860023	-2.57223
IRS2	-1.1729	9.27139	-3.00329	0.00860484	-2.57272
TMEM38B	-1.17442	3.93904	-3.00328	0.00860499	-2.57274
SNORD8	1.06054	5.61359	3.00277	0.00861421	-2.57371
LOC101928516	-1.19047	3.52117	-3.00117	0.00864265	-2.57672
TSPAN15	1.36727	7.69492	2.99915	0.00867881	-2.58053
PDGFD	-1.45355	2.59664	-2.99906	0.00868042	-2.5807
RRAGD	-1.92619	3.58973	-2.9982	0.00869586	-2.58232
LOC340335	1.13508	9.83256	2.99585	0.00873817	-2.58675
SKA1	-1.01175	3.60545	-2.99431	0.00876605	-2.58965
lnc-VTI1A-3	1.10787	5.89808	2.99292	0.00879124	-2.59227
lnc-IGIP-1	1.08755	3.06491	2.99198	0.00880841	-2.59405
RASGEF1B	-1.07418	6.45661	-2.99193	0.00880931	-2.59414
KCNQ1OT1	1.13337	4.21895	2.99185	0.00881084	-2.5943
lnc-PSD4-1	1.53448	2.34632	2.99148	0.00881755	-2.59499
CYP2S1	-1.2593	7.26168	-2.98823	0.00887684	-2.6011
SNORA11	1.03876	7.15795	2.98751	0.00889009	-2.60246
TMSB15B	-1.21329	4.34955	-2.9874	0.00889208	-2.60267
NTRK2	-1.21472	7.31088	-2.98134	0.00900425	-2.61409
IL10RA	-1.3426	3.78623	-2.98012	0.00902683	-2.61638
lnc-SUSD2-1	1.04492	4.15794	2.97633	0.00909774	-2.62351
lnc-MRPS17-1	1.12459	3.22067	2.97551	0.00911327	-2.62506
lnc-APPL2-1	1.33218	2.37328	2.97296	0.00916135	-2.62986
CLLU1OS	-1.04234	2.1205	-2.97252	0.00916957	-2.63068
CLEC2B	-1.11469	7.96029	-2.97115	0.00919556	-2.63326
PROCR	-1.58835	4.18815	-2.96529	0.00930752	-2.64428
lnc-PKLR-2	1.42206	2.57414	2.9628	0.00935555	-2.64897
UST	-1.43427	3.19691	-2.96267	0.00935801	-2.64921
PMP22	-2.71585	6.13917	-2.961	0.00939029	-2.65235
LOC101928741	1.3799	3.36489	2.95931	0.00942313	-2.65553
FABP4	-1.56658	3.78473	-2.95764	0.00945562	-2.65867
lnc-C1orf53-1	1.22561	3.41245	2.95696	0.00946892	-2.65995
AAED1	-1.52908	5.77066	-2.95426	0.00952188	-2.66503
lnc-KLHL28-2	1.16154	1.83954	2.9541	0.009525	-2.66532
lnc-LRRC38-4	-1.70804	3.68413	-2.95249	0.00955652	-2.66833
MMP10	-2.8361	4.74284	-2.94799	0.00964573	-2.67679
MAP9	-1.23401	3.7145	-2.94387	0.009728	-2.68453
AASS	-1.085	3.23854	-2.93879	0.00983047	-2.69407
CLGN	-1.41984	3.48535	-2.92828	0.0100456	-2.71377
CDSN	-1.83591	2.7026	-2.9252	0.0101095	-2.71954
lnc-ITSN1-2	1.09951	4.83944	2.92385	0.0101377	-2.72208
lnc-INADL-2	1.34379	3.84909	2.92358	0.0101433	-2.72258
TPRG1-AS1	-1.66095	4.57493	-2.92338	0.0101476	-2.72297
BHLHE22	-1.25531	2.00559	-2.92172	0.0101822	-2.72606
lnc-OBFC2A-1	1.24105	2.03541	2.92113	0.0101946	-2.72717
LOC101928059	1.06371	2.55246	2.92086	0.0102004	-2.72769
C11orf97	-1.33588	6.3167	-2.91917	0.010236	-2.73085
XLOC_l2_005458	-1.02796	3.22111	-2.91898	0.01024	-2.73121
SNCA	-2.22916	4.47899	-2.9154	0.0103157	-2.73791
DPP10-AS1	-1.42998	6.76456	-2.91299	0.0103671	-2.74243
NREP	-1.21186	7.80375	-2.91026	0.0104255	-2.74754
LOC100131581	1.35048	2.64164	2.90744	0.0104862	-2.75282
CHP2	1.01709	10.9761	2.90667	0.0105027	-2.75425
KLF15	-1.02764	1.88297	-2.90429	0.0105542	-2.7587
HLA-DPB1	-1.20927	5.24419	-2.90373	0.0105665	-2.75975
SFTA2	-1.00461	3.70467	-2.90354	0.0105706	-2.76011
PPP6R1	1.38285	5.90217	2.8988	0.0106743	-2.76899
lnc-UHRF2-1	1.2412	3.55102	2.8976	0.0107007	-2.77123
CXCL1	-2.75654	5.68805	-2.89494	0.0107593	-2.77619
GULP1	-1.25057	2.39722	-2.89485	0.0107613	-2.77636
ACADL	1.03799	1.74589	2.8904	0.0108602	-2.78468
PTGS1	-1.23683	4.061	-2.89011	0.0108666	-2.78522
PDGFC	-1.93433	5.1827	-2.8882	0.0109094	-2.78878
RNA5-8S5	1.02058	13.0667	2.88805	0.0109127	-2.78906
lnc-RP11-467M13.1.1-1	-1.06443	1.52023	-2.88338	0.0110182	-2.7978
C1S	-1.25814	3.98317	-2.88176	0.0110549	-2.80083
AQP7P1	1.5207	4.7835	2.87835	0.0111326	-2.80719
FAM106A	1.09147	2.02951	2.87254	0.0112663	-2.81803
BCL2L10	-1.04244	6.21903	-2.86873	0.0113549	-2.82514
LOC151657	1.29071	2.33302	2.86199	0.011513	-2.8377
LOC100132287	1.12718	4.01654	2.86161	0.0115221	-2.83842
NLRP10	-1.09248	1.89998	-2.86006	0.0115586	-2.84129
ANXA5	-1.39339	10.3195	-2.85753	0.0116189	-2.84601
lnc-KRR1-1	1.15354	3.66036	2.85679	0.0116366	-2.84739
GPR179	1.53136	4.9564	2.85675	0.0116375	-2.84747
FETUB	-1.25584	2.1207	-2.85213	0.0117484	-2.85607
lnc-FAM49B-1	1.16514	2.94203	2.85082	0.0117801	-2.85852
RTN4RL1	-1.02867	5.06403	-2.85054	0.0117868	-2.85904
DPY19L1	-1.05514	3.6636	-2.84822	0.0118431	-2.86336
OSMR	-1.14759	3.40246	-2.84811	0.0118456	-2.86355
CD19	1.09815	2.3407	2.84773	0.011855	-2.86427
LOC100131831	1.05071	6.04886	2.84223	0.0119896	-2.87451
TMED9	1.19246	8.04737	2.84087	0.0120229	-2.87703
MELK	-1.11363	5.41171	-2.84042	0.012034	-2.87787
SGPP2	-1.1161	6.47313	-2.83685	0.0121224	-2.8845
LOC101927416	1.41235	2.45089	2.8361	0.0121411	-2.8859
IGF2BP2	1.51414	5.52121	2.8356	0.0121536	-2.88684
LOC100130276	1.05054	4.04212	2.83138	0.0122591	-2.89467
SLC16A14	-1.5536	2.63431	-2.82405	0.0124446	-2.90829
GNB4	-1.19154	5.00759	-2.82261	0.0124814	-2.91097
SPNS2	-1.31897	10.7646	-2.82034	0.0125395	-2.91518
ZNF483	-1.12194	4.68861	-2.81568	0.0126598	-2.92383
AWAT2	-1.2854	3.52362	-2.81384	0.0127076	-2.92725
lnc-ELMOD3-1	1.45793	4.13923	2.81272	0.0127369	-2.92933
PCDHGB3	1.00341	3.35148	2.80587	0.0129166	-2.94203
ARHGEF40	-1.02516	7.3507	-2.8024	0.0130087	-2.94846
A2ML1	-1.06671	5.8435	-2.80202	0.0130186	-2.94915
ZNF408	-1.14224	4.19921	-2.79599	0.0131805	-2.96034
TAS2R30	1.08539	4.88189	2.79113	0.0133121	-2.96934
RERG	-1.69948	4.53542	-2.7903	0.0133345	-2.97086
C3	-1.73042	6.19085	-2.789	0.01337	-2.97327
KRT2	-1.51881	3.35358	-2.78807	0.0133956	-2.975
ADAM20P1	1.13873	2.78612	2.78644	0.0134401	-2.97801
LOC101928245	1.13567	3.11614	2.78388	0.0135106	-2.98274
TRO	-1.052	2.42562	-2.78195	0.0135642	-2.98632
TSSK1B	1.09756	2.00244	2.78086	0.0135942	-2.98832
NOS1	-1.28819	2.85837	-2.77711	0.0136989	-2.99527
LRRC3B	-1.67828	2.47943	-2.7753	0.0137496	-2.99861
lnc-FGD4-1	1.01496	2.65512	2.77358	0.013798	-3.00179
SLC2A14	-1.67337	4.55192	-2.77347	0.0138011	-3.00199
EPHA8	1.24084	3.56734	2.77047	0.0138858	-3.00753
lnc-UXS1-3	-1.0694	2.38659	-2.76702	0.0139841	-3.01391
lnc-ADI1-2	1.61641	3.13496	2.76668	0.0139938	-3.01453
RBP1	-2.0482	5.88723	-2.76322	0.0140929	-3.02091
SH3BP2	1.02968	4.55985	2.76061	0.0141683	-3.02574
lnc-ARID2-2	1.27745	2.38536	2.75603	0.0143013	-3.03419
IRX3	-1.71928	4.38611	-2.75544	0.0143185	-3.03527
lnc-ZNF609-2	1.11164	2.85221	2.75535	0.0143209	-3.03543
FALEC	1.55215	3.68141	2.75395	0.0143619	-3.03801
LST1	-1.1204	2.78031	-2.75371	0.0143691	-3.03846
lnc-HIATL1-5	1.01928	2.38451	2.75361	0.0143719	-3.03864
lnc-GORASP2-1	1.06698	2.29201	2.74875	0.014515	-3.0476
DDX25	-1.40042	4.50513	-2.74848	0.0145229	-3.04809
BIN2	-1.20227	2.71776	-2.74846	0.0145236	-3.04813
lnc-LPIN2-1	1.12453	2.3384	2.74737	0.0145561	-3.05015
SCHIP1	-1.09741	7.53152	-2.74019	0.0147705	-3.06336
LOC101930333	1.29472	2.65837	2.73807	0.0148345	-3.06727
PP12708	1.25457	2.939	2.7359	0.0149	-3.07125
lnc-ANKRA2-3	-1.81421	4.11164	-2.73588	0.0149009	-3.0713
SCN4B	-1.55439	4.14608	-2.73011	0.0150769	-3.08191
lnc-FUT8-1	1.7942	4.77472	2.73002	0.0150798	-3.08208
lnc-TCEAL4-1	1.06773	2.86894	2.72942	0.0150982	-3.08318
HIST1H1A	1.17753	7.27968	2.72663	0.0151842	-3.08831
ZNF571-AS1	1.05438	2.17943	2.72623	0.0151964	-3.08904
lnc-C2orf49-2	-1.23529	1.84446	-2.72585	0.0152084	-3.08975
ARMCX2	-1.03849	5.80824	-2.72526	0.0152265	-3.09082
IQCJ-SCHIP1	-1.08304	5.07736	-2.72375	0.0152733	-3.09359
NOS2	-2.13678	7.89238	-2.72356	0.0152793	-3.09395
lnc-C21orf58-1	1.33891	5.19847	2.7229	0.0152999	-3.09516
LOC101929959	1.30534	1.83658	2.72102	0.0153586	-3.09862
PRICKLE2	-1.2861	3.7348	-2.71865	0.0154328	-3.10297
XLOC_l2_009303	-1.05374	2.6921	-2.70594	0.0158367	-3.12628
LOC81691	-1.02163	3.21834	-2.69452	0.0162084	-3.1472
FAM101A	-1.26786	2.54173	-2.68992	0.0163608	-3.15564
MIR4697HG	-1.51683	3.7799	-2.68286	0.0165967	-3.16854
ANKRD20A3	1.16099	4.70728	2.68037	0.0166809	-3.1731
PDZK1	-1.32466	4.23168	-2.67366	0.0169093	-3.18536
lnc-CLDN6-1	-1.12553	3.10854	-2.67213	0.016962	-3.18816
lnc-PLXND1-1	1.01441	3.94816	2.67017	0.0170295	-3.19173
ARL9	-1.12524	4.00367	-2.66791	0.0171077	-3.19586
FGFBP3	-1.02382	3.99549	-2.66758	0.0171191	-3.19646
SLC40A1	-1.40095	2.30007	-2.66725	0.0171305	-3.19706
SLC16A3	1.49887	10.8338	2.66371	0.0172539	-3.20352
NTN4	-1.54325	2.73059	-2.66353	0.0172602	-3.20385
SCNN1G	-1.61377	3.52266	-2.66154	0.0173301	-3.20749
lnc-WDR45L-3	1.42615	2.81275	2.66108	0.0173463	-3.20833
KRT4	-1.46415	13.6559	-2.66015	0.0173789	-3.21002
lnc-XRCC6BP1-3	1.12016	2.28614	2.65781	0.0174615	-3.21429
IFITM2	-1.05205	10.7173	-2.65629	0.0175152	-3.21705
LOC100996405	1.27329	4.59149	2.65443	0.0175815	-3.22045
LOC102723554	-1.27009	2.86281	-2.65275	0.0176412	-3.2235
DUSP10	-1.4155	6.29673	-2.6516	0.0176823	-3.22559
CERS4	-1.19468	5.84871	-2.65094	0.017706	-3.2268
DNER	-1.14017	7.31412	-2.64834	0.0177993	-3.23153
LOX	1.24491	8.33757	2.64655	0.0178639	-3.23479
STPG2	1.03025	1.8559	2.64051	0.0180837	-3.24579
lnc-AGPAT6-1	-1.16994	2.66716	-2.64046	0.0180854	-3.24587
lnc-MTERFD3-1	-1.31907	3.04394	-2.63977	0.0181107	-3.24713
ZNF239	-1.53287	4.92247	-2.6367	0.0182234	-3.25271
lnc-CTSL1-1	1.08648	5.85372	2.63661	0.0182269	-3.25287
XGY2	1.40264	3.20222	2.63587	0.0182539	-3.25421
PTPLAD2	-1.07965	5.99204	-2.63313	0.0183553	-3.25919
KDELR3	-1.09412	3.44085	-2.63184	0.0184035	-3.26155
lnc-STK24-1	1.25156	2.32466	2.62845	0.0185298	-3.26769
EDN2	-2.62723	4.08698	-2.62824	0.0185378	-3.26808
GNGT1	-1.00503	6.12107	-2.62658	0.0185999	-3.27108
COL18A1	-1.07381	11.9306	-2.62053	0.0188287	-3.28207
lnc-XRCC2-3	-1.40724	2.23891	-2.61693	0.018966	-3.2886
ZNF469	-1.42656	6.23273	-2.61603	0.0190005	-3.29023
lnc-GNG8-1	1.3294	2.46354	2.61485	0.0190458	-3.29237
BEX5	-1.11515	4.82471	-2.61293	0.0191197	-3.29585
AP3B2	-1.411	4.47609	-2.60862	0.0192866	-3.30365
lnc-FAM189A1-3	1.51365	5.68448	2.60743	0.0193331	-3.30581
lnc-C20orf202-1	-1.20006	1.84841	-2.60205	0.019544	-3.31555
CPQ	-1.50554	4.51478	-2.60109	0.0195819	-3.31729
lnc-YIF1A-1	1.12478	2.66116	2.60068	0.0195979	-3.31802
ZNF703	-1.2083	3.55017	-2.6002	0.0196171	-3.3189
LCN2	-1.549	9.75418	-2.6	0.0196251	-3.31927
POFUT2	-1.03596	3.22131	-2.59929	0.0196528	-3.32053
LOC100505549	1.13048	2.01646	2.5906	0.0200002	-3.33625
lnc-PRDM14-1	1.13526	2.11267	2.58828	0.0200938	-3.34044
PROSER2	-1.0039	5.47291	-2.58597	0.0201876	-3.34462
TSHZ2	-1.09872	1.92344	-2.57268	0.0207346	-3.36858
OASL	-1.4209	5.74881	-2.57043	0.0208288	-3.37265
PIGR	-3.05682	4.93651	-2.56672	0.0209844	-3.37931
LINC01352	1.21536	8.60277	2.56363	0.0211154	-3.38489
lnc-CDH3-1	-1.29529	3.88932	-2.56259	0.0211596	-3.38676
lnc-CTD-2054N24.2.1-1	-1.39354	2.72007	-2.56205	0.0211825	-3.38773
MESP1	-1.37171	2.77913	-2.56047	0.0212499	-3.39057
lnc-HPS4-1	-1.19965	2.74747	-2.55247	0.021594	-3.40495
ASB15	-1.28417	2.64604	-2.5513	0.0216448	-3.40706
KCNIP3	-1.81837	3.72861	-2.54718	0.0218242	-3.41445
CES1	-1.33968	5.16317	-2.5464	0.0218587	-3.41586
HHIPL2	-1.07431	2.46549	-2.5428	0.0220169	-3.42231
lnc-EIF4EBP1-1	-1.04897	2.85123	-2.53571	0.022332	-3.43502
lnc-TPBG-2	1.12073	1.83151	2.53533	0.0223491	-3.43571
CEACAM3	-1.02158	3.43632	-2.5343	0.0223951	-3.43754
DENND5B	-1.07582	2.98982	-2.52641	0.022752	-3.45168
TAS2R10	1.00103	2.43319	2.52157	0.0229737	-3.46034
lnc-ZSWIM7-1	1.00846	4.64705	2.5214	0.0229813	-3.46064
lnc-AC016251.1-9	1.28522	2.50129	2.52005	0.0230437	-3.46306
XLOC_l2_014827	1.33044	1.81939	2.5165	0.0232079	-3.4694
LOC101928304	-1.40209	4.00488	-2.51623	0.0232205	-3.46989
lnc-MX1-3	-1.85814	5.83822	-2.51515	0.0232707	-3.47182
OR7A10	-1.21493	2.74088	-2.5122	0.0234081	-3.47708
NRN1	1.18832	5.24304	2.51132	0.0234496	-3.47866
LOC102724286	1.02217	3.94478	2.51023	0.0235006	-3.4806
LOC100132686	1.0499	2.3514	2.50977	0.0235221	-3.48142
SNORD108	1.12641	3.59965	2.50932	0.0235435	-3.48223
RAB32	-1.01311	5.75663	-2.50649	0.023677	-3.48728
HIPK4	-1.1021	1.62105	-2.50467	0.0237634	-3.49053
RHOF	-1.17464	4.27274	-2.50334	0.0238268	-3.4929
lnc-PPM1D-1	1.0038	2.71321	2.50316	0.0238349	-3.49321
LOC101927187	-1.59258	5.53616	-2.50049	0.0239624	-3.49797
WBSCR27	1.44657	6.2082	2.4979	0.024087	-3.5026
LAMB4	1.02043	7.3931	2.49519	0.0242174	-3.50742
lnc-DYDC1-4	1.42853	3.85429	2.49511	0.0242215	-3.50757
PARD6B	-1.0396	7.23778	-2.48982	0.0244785	-3.51698
LOC100131929	1.05416	2.43587	2.48864	0.0245361	-3.51908
TRIL	-1.52369	6.09344	-2.48763	0.0245859	-3.52089
XLOC_l2_015722	-1.04614	5.11067	-2.48643	0.0246446	-3.52301
DCN	-1.3464	8.07354	-2.48603	0.0246645	-3.52373
MYEOV	1.0532	9.38495	2.48481	0.0247245	-3.5259
LOC101928569	-1.02473	2.1884	-2.48074	0.0249257	-3.53312
MYOC	-1.67468	4.05002	-2.48031	0.0249473	-3.5339
LOC101926887	-1.13	3.198	-2.47903	0.0250108	-3.53616
lnc-MT1G-2	1.15292	2.7717	2.4784	0.0250422	-3.53728
ZDHHC2	-1.73216	4.18465	-2.47768	0.0250784	-3.53857
HAS3	-1.22361	4.52253	-2.47692	0.0251161	-3.53991
NRADDP	1.23038	5.87233	2.47689	0.025118	-3.53997
IGSF21	-1.02446	2.64523	-2.47609	0.0251577	-3.54138
ARID5B	-1.03142	6.82574	-2.47565	0.0251798	-3.54216
lnc-TPTE-4	1.20024	3.00941	2.47455	0.0252352	-3.54412
ENTPD8	1.34805	4.4221	2.47149	0.0253895	-3.54955
SLIT2	-1.7294	7.14471	-2.47121	0.0254035	-3.55004
H19	1.28821	15.0011	2.46382	0.0257801	-3.56315
TLR6	-1.20491	4.65732	-2.46264	0.025841	-3.56525
ASTL	1.37345	1.94506	2.46049	0.0259517	-3.56906
LOC729966	1.11213	4.97514	2.46022	0.0259653	-3.56953
XLOC_l2_004840	1.08299	2.84149	2.46018	0.0259674	-3.5696
KLHL10	1.04545	3.64337	2.45722	0.0261212	-3.57485
ISM1	-1.28516	3.69501	-2.45466	0.0262545	-3.57938
LOC401585	1.31227	4.45016	2.45451	0.0262619	-3.57963
PTGER4	-1.87848	4.44282	-2.44851	0.026577	-3.59025
CACNA1E	-1.41496	3.81061	-2.44739	0.0266364	-3.59223
CCDC150	1.00094	2.99727	2.44633	0.0266924	-3.5941
lnc-HSPA4-3	-1.15342	6.32869	-2.44511	0.0267574	-3.59626
FAM107A	-1.00432	3.96522	-2.44048	0.0270044	-3.60443
XLOC_l2_005804	1.52977	3.2345	2.43368	0.0273713	-3.61643
KCNMB2-AS1	1.11648	2.12571	2.43217	0.0274532	-3.61909
SPATA19	-1.06069	3.4037	-2.43061	0.0275388	-3.62185
ARHGAP20	-1.02665	4.26704	-2.42817	0.0276722	-3.62615
KRT79	1.24696	3.66338	2.42754	0.0277066	-3.62725
FAM177B	-1.09443	10.0823	-2.4224	0.0279906	-3.63631
TRIML2	-1.49759	2.45306	-2.42222	0.0280006	-3.63663
LOC100128517	-1.1314	4.22111	-2.41911	0.0281735	-3.64209
SOCS2	-1.46552	5.64746	-2.41794	0.0282388	-3.64415
C9orf152	-1.16795	2.48621	-2.41546	0.0283778	-3.64851
OR52E8	1.02189	1.67486	2.4145	0.0284318	-3.6502
lnc-CYB5D2-1	1.23226	8.35061	2.41446	0.028434	-3.65026
CYP1B1	-1.77224	4.52585	-2.41287	0.0285239	-3.65307
LOC101927318	-2.07022	3.6808	-2.41277	0.0285293	-3.65323
lnc-GFRA2-1	1.41268	3.73983	2.41195	0.0285757	-3.65468
LBH	-1.04234	3.91596	-2.39958	0.0292832	-3.67637
SPTBN5	-1.08405	3.41942	-2.39918	0.0293063	-3.67707
lnc-ZWINT-5	1.37012	2.91604	2.39802	0.0293741	-3.67912
SH2B3	-1.10347	4.07369	-2.39779	0.0293872	-3.67952
XLOC_l2_005187	1.14361	1.7353	2.39532	0.0295308	-3.68384
TUBB2B	-1.50724	2.7299	-2.39362	0.0296304	-3.68682
GNG11	-1.52533	2.90889	-2.39189	0.029732	-3.68986
lnc-C14orf37-1	-1.40187	4.57863	-2.38438	0.0301756	-3.70298
lnc-REEP5-1	1.37451	3.07432	2.38072	0.0303944	-3.70938
PRO1082	1.21365	2.53657	2.38041	0.0304128	-3.70991
TNNI3	1.2762	4.23275	2.37757	0.0305837	-3.71488
PLA2G1B	-1.0732	3.0491	-2.37729	0.0306008	-3.71537
HCG17	-1.00915	3.20951	-2.3767	0.0306361	-3.71639
RBP4	-1.02632	2.59567	-2.37225	0.030906	-3.72416
COL9A3	-1.08989	7.31551	-2.37051	0.0310126	-3.72721
SPON1	-1.9586	3.89189	-2.37002	0.031042	-3.72804
SPINK2	-1.49	3.06693	-2.36956	0.0310705	-3.72885
lnc-AC009365.3.1-1	1.0715	2.82048	2.36613	0.0312807	-3.73482
SMCO4	-1.04173	4.54649	-2.36564	0.0313112	-3.73568
DIRAS2	-1.03031	2.24848	-2.3636	0.0314375	-3.73924
SLC22A4	-1.27246	4.03959	-2.35972	0.0316785	-3.746
UAP1L1	-1.3595	3.40806	-2.35808	0.0317809	-3.74885
ACSM3	-1.03036	2.77376	-2.35728	0.0318305	-3.75023
ASPA	-1.13487	2.80903	-2.35451	0.0320042	-3.75504
lnc-SLC6A12-5	1.05581	3.01157	2.35063	0.0322494	-3.76179
LOC100147773	1.13295	4.20868	2.34608	0.0325391	-3.76969
CABP7	-1.31768	2.75834	-2.33863	0.0330186	-3.78261
lnc-RP11-6F2.7.1-1	-1.00207	2.06226	-2.33815	0.0330497	-3.78344
VEGFC	-1.3825	2.55107	-2.33549	0.0332229	-3.78806
lnc-CLEC3A-2	1.11672	2.83838	2.32945	0.0336186	-3.79851
SNORD41	1.01282	4.68209	2.32837	0.0336901	-3.80038
TNNI2	1.14286	10.7149	2.32699	0.0337812	-3.80276
FBXL13	-1.03227	4.08483	-2.3267	0.0338	-3.80325
G0S2	-2.89952	3.62216	-2.32196	0.034116	-3.81146
GPR111	-1.04369	2.77304	-2.32155	0.0341434	-3.81217
CLIC6	-1.71902	3.14657	-2.32128	0.0341615	-3.81264
LINC00685	1.12066	4.27772	2.31867	0.034336	-3.81713
lnc-CBWD3-1	1.2057	3.66403	2.31835	0.0343579	-3.81769
TMEM158	-2.29126	6.28896	-2.31464	0.0346078	-3.82408
ZNF295-AS1	1.04257	2.56228	2.31442	0.0346229	-3.82447
FAM149A	-1.5388	3.24625	-2.31411	0.0346441	-3.825
IGFBP3	-1.44637	8.04537	-2.30717	0.0351177	-3.83697
lnc-APBA2-2	1.04906	2.84725	2.29984	0.0356241	-3.84958
LY6G5B	1.20922	3.31116	2.29859	0.0357113	-3.85173
AXIN2	-1.23958	3.13247	-2.2938	0.0360468	-3.85996
CITED2	-1.0204	8.89799	-2.288	0.0364571	-3.86992
lnc-WFDC1-1	1.06195	1.97438	2.28665	0.0365529	-3.87223
C11orf53	-1.18149	2.59324	-2.28619	0.0365856	-3.87302
NMNAT2	-1.02461	5.04917	-2.28496	0.0366735	-3.87512
DLGAP2	-1.02522	3.35086	-2.28422	0.0367269	-3.87641
TTLL13P	1.08791	2.50416	2.28249	0.0368507	-3.87936
CHST14	-1.10067	3.02178	-2.28233	0.0368622	-3.87964
HSD17B6	-1.05181	4.00784	-2.27311	0.03753	-3.89542
KLHL30	-1.4837	2.77174	-2.27042	0.0377275	-3.90003
S100A2	-1.12281	13.167	-2.26493	0.0381321	-3.9094
SHCBP1	-1.23447	4.48892	-2.25708	0.0387185	-3.92279
SLAMF7	-1.2893	7.08255	-2.25668	0.0387489	-3.92348
LOC100129275	1.02967	2.04289	2.25329	0.0390047	-3.92926
LINC01096	-1.01004	2.2502	-2.25271	0.0390487	-3.93024
NT5E	1.12418	4.60012	2.25266	0.0390525	-3.93033
SYNPO	-1.03482	4.42373	-2.25248	0.0390662	-3.93064
AGMAT	1.25007	4.81094	2.25208	0.0390961	-3.93131
LOC102724626	-1.18294	3.60128	-2.25052	0.0392148	-3.93397
lnc-MAP2K6-2	1.22562	4.27604	2.24757	0.0394402	-3.93899
CYBB	-1.14025	3.16654	-2.23707	0.0402513	-3.95684
CYP27A1	-1.26798	6.55367	-2.23673	0.040278	-3.95742
FLJ31715	-1.11443	2.67425	-2.23631	0.0403102	-3.95812
lnc-NAV3-1	-1.13388	7.04451	-2.23172	0.0406707	-3.96591
ANKRD35	-1.47755	4.88206	-2.23169	0.0406727	-3.96596
LOC101929949	-1.05631	1.98527	-2.22686	0.041055	-3.97415
SCRG1	-2.51122	4.1954	-2.22407	0.0412772	-3.97887
PTN	-2.66352	6.78909	-2.22125	0.041503	-3.98365
CA2	-1.75334	2.37981	-2.21995	0.0416075	-3.98585
SLC4A4	-1.12524	3.11831	-2.21694	0.0418498	-3.99092
lnc-C2orf69-3	1.02935	2.65032	2.21673	0.0418665	-3.99128
FXYD4	1.08133	3.27747	2.20518	0.0428105	-4.01077
TGFB2-AS1	-1.32943	3.67391	-2.20435	0.0428793	-4.01217
IL1R2	-2.02268	5.11553	-2.20343	0.0429553	-4.01372
PHLDA1	-1.16018	3.44268	-2.20218	0.0430592	-4.01583
CADM3	-1.45242	3.21607	-2.20021	0.0432234	-4.01915
FCER1A	-1.53206	4.10227	-2.19921	0.0433063	-4.02082
lnc-TNP1-2	1.30331	3.06334	2.19731	0.0434654	-4.02403
INE1	1.21005	3.55299	2.19082	0.044012	-4.03493
NUPR1	-1.11618	11.1669	-2.18014	0.0449251	-4.05285
MMP7	-1.50368	2.00325	-2.1749	0.0453798	-4.06162
GPRC5A	-1.1223	8.43411	-2.16744	0.0460349	-4.07411
AGPAT4-IT1	1.60256	4.42511	2.16562	0.0461957	-4.07715
DYRK3	-1.592	4.00018	-2.16444	0.0462999	-4.07911
lnc-ABCD3-1	-1.23991	3.57601	-2.16281	0.0464449	-4.08183
lnc-MYB-1	1.44521	3.33776	2.16178	0.0465367	-4.08355
RCSD1	1.37125	3.51337	2.15979	0.0467149	-4.08688
GPHB5	-1.10183	5.71663	-2.15587	0.0470669	-4.09341
RRM2	-1.06904	4.28315	-2.15577	0.0470764	-4.09358
LUM	-1.18186	7.53608	-2.15485	0.0471593	-4.09511
GBP6	1.11056	3.26926	2.15223	0.0473959	-4.09947
LOC283485	1.01018	4.71215	2.15021	0.0475797	-4.10283
MMP1	-2.51343	3.83218	-2.14937	0.0476567	-4.10424
lnc-ARPP19-1	1.00354	3.59662	2.14268	0.0482701	-4.11535
KLK5	-1.17392	8.64593	-2.13925	0.0485876	-4.12105
SMOX	-1.7823	3.51316	-2.1371	0.0487879	-4.12462
CA12	-1.46035	2.54457	-2.12953	0.0494973	-4.13715
SYBU	-1.01344	2.92021	-2.12775	0.0496664	-4.14011

## Sheet: Up-regulated
	logFC	AveExpr	t	P.Value	B
SNORA74B	1.88207	5.73972	9.37518	8.27e-08	7.69367
lnc-GPR63-2	1.47413	3.94715	7.89402	7.78e-07	5.83816
TRPV1	1.90336	5.49958	7.47345	1.54e-06	5.25086
SNORA36B	2.70125	4.88198	7.46143	1.58e-06	5.23368
lnc-EXOC4-1	2.19301	5.37742	7.37855	1.81e-06	5.11445
SNORA65	2.62998	7.18237	6.96877	3.63e-06	4.50859
lnc-RP3-377D14.1.1-4	1.66164	4.69836	6.86229	4.36e-06	4.34666
SFRP1	2.86006	4.95532	6.71713	5.62e-06	4.12289
lnc-ATAD2B-1	1.75933	3.95928	6.71038	5.69e-06	4.1124
HSPB11	1.25217	5.43538	6.56174	7.4e-06	3.87949
LOC102725353	1.20541	11.049	6.51055	8.11e-06	3.79843
lnc-ZSWIM2-4	1.68682	2.26689	6.39988	9.89e-06	3.62171
MYRF	1.10355	6.42354	6.39851	9.92e-06	3.6195
LRP2	1.41752	8.06314	6.39757	9.93e-06	3.618
SNORA2A	1.22437	5.79351	6.38991	1.01e-05	3.60568
ANKRD36B	1.52362	5.95277	6.3546	1.07e-05	3.54881
SCARNA4	1.17682	3.57381	6.25411	1.29e-05	3.38584
LOC101928669	1.6492	7.776	6.20187	1.42e-05	3.30045
XLOC_l2_001134	2.23179	4.70136	6.0843	1.76e-05	3.10667
lnc-HTR1B-2	2.04062	4.30326	6.0654	1.82e-05	3.0753
SNORA81	2.64453	9.05366	6.04105	1.91e-05	3.0348
SNORD17	2.16129	8.17977	5.98282	2.12e-05	2.93758
lnc-TNFAIP6-2	1.8061	3.8088	5.96082	2.21e-05	2.9007
lnc-ZNF682-1	1.44991	2.2288	5.95194	2.25e-05	2.88579
MGC24103	1.85624	7.80554	5.94527	2.28e-05	2.87459
LOC100190986	2.34004	8.08735	5.91893	2.39e-05	2.83028
LOC101928865	1.19553	3.35508	5.90944	2.43e-05	2.81428
XLOC_l2_013192	1.51504	5.12427	5.81899	2.88e-05	2.6611
SKI	1.12134	8.15322	5.78416	3.08e-05	2.60176
SNORD67	2.11477	5.67612	5.77349	3.14e-05	2.58354
lnc-DZIP1-3	1.70131	3.70951	5.74665	3.31e-05	2.53764
SLC7A4	2.06081	5.8715	5.73317	3.39e-05	2.51455
FLJ11292	1.37517	12.1662	5.72183	3.47e-05	2.4951
SCARNA18	1.42096	6.53472	5.7157	3.51e-05	2.48457
lnc-DUOX1-1	1.00832	2.25699	5.69693	3.63e-05	2.45231
SNORA15	2.23094	6.78065	5.67008	3.82e-05	2.40607
LOC257152	1.17111	8.14386	5.62613	4.16e-05	2.33013
XLOC_l2_015209	2.64661	3.60437	5.61791	4.22e-05	2.31589
lnc-DCAF4L1-1	1.71614	2.23793	5.60328	4.34e-05	2.29053
lnc-LRIG2-4	1.55613	1.62661	5.5806	4.54e-05	2.25115
LINCR-0001	1.16422	2.37531	5.56558	4.67e-05	2.22502
lnc-TRMT2B-1	1.03185	6.05209	5.53175	4.98e-05	2.16605
ANP32A-IT1	1.0422	11.8858	5.5297	5e-05	2.16247
RNF217-AS1	1.06046	1.75929	5.51811	5.11e-05	2.14222
SLFN5	1.28733	11.7518	5.50436	5.25e-05	2.11818
PGM5P2	1.25959	14.085	5.48839	5.41e-05	2.09021
XLOC_l2_012082	1.72425	2.32231	5.47462	5.56e-05	2.06607
lnc-DBN1-2	1.18534	8.01348	5.4705	5.6e-05	2.05884
KAT6B	1.0434	4.64965	5.45981	5.72e-05	2.04007
SNORA11B	1.34493	5.6665	5.45533	5.77e-05	2.03219
lnc-FAM153C-3	2.56349	4.09872	5.43431	6.01e-05	1.99521
SNORA58	1.15253	3.17003	5.43179	6.04e-05	1.99078
CUL9	1.54813	6.96489	5.41255	6.27e-05	1.95687
LOC102724831	1.83983	2.8533	5.39217	6.52e-05	1.92088
VTRNA1-1	1.75019	4.87071	5.38822	6.57e-05	1.91391
XLOC_l2_010984	1.57783	2.71813	5.3057	7.71e-05	1.76754
lnc-KRT81-2	1.47588	2.51934	5.30144	7.78e-05	1.75997
LDHAL6A	1.09678	11.4092	5.29595	7.86e-05	1.75019
SNORD16	2.0291	9.08092	5.27322	8.22e-05	1.70966
XLOC_l2_006417	1.76247	3.66258	5.27282	8.22e-05	1.70895
SNORA61	1.77834	9.01042	5.26087	8.42e-05	1.68762
lnc-METAP1-3	1.80231	2.73569	5.25461	8.52e-05	1.67643
FAM212A	1.01314	12.6834	5.23744	8.81e-05	1.64572
lnc-ZWINT-1	1.32937	9.01378	5.2316	8.92e-05	1.63527
SNORA53	1.69882	6.20286	5.22416	9.05e-05	1.62194
TXK	1.21283	4.90387	5.22304	9.07e-05	1.61995
SNORD83B	1.65884	9.3159	5.21964	9.13e-05	1.61385
lnc-CLDN14-2	1.91922	3.48208	5.20057	9.47e-05	1.57965
AHNAK2	1.06545	10.6252	5.1947	9.58e-05	1.56911
LPAL2	1.03818	4.84245	5.18618	9.75e-05	1.5538
PARGP1	1.35355	5.2962	5.17505	9.96e-05	1.53379
lnc-GPT2-4	2.12288	3.12841	5.12021	0.000110973	1.43494
ABCA9	1.19619	12.7645	5.11205	0.000112773	1.4202
SNORA63	1.40761	8.65366	5.10929	0.000113389	1.41521
lnc-TCF7L2-2	1.5436	6.60757	5.10837	0.000113595	1.41355
lnc-RP11-582J16.5.1-1	1.01121	6.66302	5.09328	0.00011703	1.38626
LOC102725157	1.69111	5.20742	5.05667	0.000125817	1.31991
SNAR-A3	1.67194	12.6982	5.05288	0.000126765	1.31302
LDLRAD1	1.77128	3.83686	5.04322	0.000129213	1.29549
XLOC_l2_011118	2.84801	5.36215	5.03575	0.000131141	1.28191
SNORA5C	1.24159	6.05733	5.03199	0.000132121	1.27507
lnc-TM9SF2-2	1.90011	5.58717	5.02616	0.000133659	1.26446
SNORD97	1.71631	8.8997	5.02026	0.000135231	1.25374
LOC101929910	1.63456	5.40136	4.99264	0.000142854	1.20343
lnc-JAG1-6	1.67885	2.71975	4.97237	0.00014873	1.16643
lnc-RELT-1	1.5975	3.47828	4.957	0.00015335	1.13835
lnc-SLC12A8-1	2.01328	7.54735	4.94668	0.000156534	1.11948
CHST2	2.04068	10.0634	4.94557	0.000156881	1.11745
LOC101927196	1.56182	2.37255	4.94011	0.000158598	1.10745
lnc-NDUFS5-2	2.08898	3.60547	4.92823	0.0001624	1.0857
SEMA6A-AS1	1.27652	2.79535	4.92436	0.00016366	1.0786
LOC101928976	1.63686	4.60831	4.92263	0.000164225	1.07543
SNORA74A	1.74203	6.75775	4.92255	0.000164251	1.07529
SH3BP5-AS1	1.39486	1.88108	4.91805	0.000165734	1.06703
POLR2J4	1.31876	8.16609	4.91109	0.000168052	1.05427
lnc-EXOC4-2	2.45338	3.87652	4.91056	0.00016823	1.0533
SNORA36A	1.6106	5.91267	4.89023	0.000175204	1.01598
RNA18S5	1.25869	12.2399	4.87296	0.00018136	0.984241
SNORD62A	1.05513	6.8758	4.86839	0.000183027	0.975833
LOC145474	1.77774	4.32972	4.86327	0.00018491	0.966426
LOC731075	1.31697	4.81384	4.84115	0.000193289	0.925679
SNORA80E	1.39514	8.01615	4.83885	0.000194182	0.92144
LOC100131829	1.35697	4.69903	4.82739	0.000198696	0.900308
BDKRB2	1.2392	9.39504	4.81273	0.000204628	0.873253
lnc-UQCRFS1-7	1.31631	7.45799	4.81047	0.000205556	0.86909
LOC100129408	1.13367	1.92648	4.80054	0.000209698	0.850736
HIST1H4J	1.01589	10.0247	4.79862	0.000210508	0.847191
SNORD22	1.32773	6.1825	4.79573	0.000211734	0.841848
GPR135	1.50101	5.16001	4.7877	0.000215181	0.826992
lnc-CAMK1G-1	1.68876	8.42792	4.78624	0.000215813	0.824291
lnc-MACC1-1	1.14256	3.75159	4.77796	0.000219436	0.808973
SNORD1B	1.62512	4.67595	4.77445	0.000220987	0.802491
lnc-THNSL1-1	2.04732	3.4248	4.76213	0.000226538	0.779659
lnc-UPK3B-1	1.02019	2.29854	4.75521	0.000229712	0.766852
SNORD88C	1.30687	5.56226	4.74983	0.000232215	0.756878
lnc-TMTC3-2	1.21618	2.23901	4.74779	0.000233171	0.753094
lnc-SMYD1-1	1.92383	2.26986	4.7473	0.000233402	0.752184
lnc-HTR1B-1	1.84369	3.72482	4.74413	0.000234897	0.746305
SNORA45A	1.44007	6.3845	4.73171	0.000240855	0.723247
lnc-PDE9A-1	1.7966	4.11287	4.72999	0.000241689	0.720063
LOC102724491	1.05431	12.542	4.71432	0.000249449	0.690966
lnc-PPIAL4G-4	1.64399	5.05822	4.71315	0.00025004	0.688787
ERC2-IT1	1.45188	6.16389	4.7076	0.000252856	0.678472
XRCC2	1.01249	6.01436	4.70546	0.000253951	0.674493
XLOC_l2_015760	1.8276	6.35633	4.70386	0.000254772	0.67152
lnc-ZNF91-2	1.95922	6.3286	4.69137	0.000261281	0.648283
SNAR-B2	1.74959	12.6113	4.68907	0.0002625	0.643997
RNU12	1.87485	7.36229	4.68754	0.00026331	0.641158
SNORD56	1.51228	5.30208	4.68661	0.000263807	0.639421
LOC101928670	1.93848	6.31323	4.68619	0.000264033	0.638631
TVP23C-CDRT4	1.20632	5.08064	4.68536	0.000264476	0.637089
ZNF710	1.0992	6.50265	4.67982	0.000267451	0.626784
GPR75	1.60982	3.63033	4.66802	0.000273912	0.604791
SNORA45B	1.83828	8.67234	4.65947	0.000278688	0.588866
TNNT2	2.02587	4.85927	4.65227	0.000282784	0.575424
NEBL	1.30408	6.00914	4.64976	0.00028422	0.570755
lnc-BDKRB1-1	1.58175	6.69306	4.64363	0.000287773	0.559305
lnc-NUAK1-2	1.23386	4.16978	4.64189	0.00028879	0.556055
lnc-CBWD5-1	1.71455	2.43506	4.64023	0.00028976	0.552963
PP12719	1.53334	6.28698	4.63902	0.000290472	0.550704
lnc-RPA2-1	1.76632	2.69534	4.63209	0.000294579	0.537763
SGK2	1.64527	3.35004	4.62164	0.000300886	0.518237
LOC143286	1.54046	5.81339	4.6193	0.000302316	0.513869
SCARNA5	2.01695	7.47405	4.61368	0.000305778	0.503371
LOC280665	1.50938	2.19136	4.61172	0.000306996	0.499705
ACP5	1.25873	9.53116	4.60945	0.000308413	0.495461
SMC5-AS1	1.46678	3.89817	4.60553	0.000310879	0.48812
SNORA27	1.62555	11.5554	4.59715	0.00031621	0.472444
SNORA55	1.11692	3.79297	4.59688	0.000316385	0.471933
MIR3916	1.32212	8.59169	4.59261	0.00031914	0.463941
CCDC151	1.02142	4.66189	4.58146	0.000326449	0.443061
PLEKHN1	1.90348	9.16954	4.58134	0.000326527	0.442842
XLOC_l2_014694	1.11254	3.45877	4.57822	0.000328605	0.436991
LOC284581	1.65798	7.76539	4.57318	0.000331985	0.427556
lnc-MCHR1-1	1.69438	3.12404	4.57165	0.000333017	0.424694
lnc-TRIM16-1	2.49703	3.16678	4.56333	0.0003387	0.409086
lnc-KIAA0226-3	1.14802	3.99097	4.54495	0.000351599	0.374615
SNORA9	1.17905	7.94861	4.53706	0.000357291	0.359799
TTC22	1.09325	6.94235	4.52822	0.000363777	0.343203
SNORA28	2.12972	11.8187	4.52618	0.000365294	0.339364
RABL2B	1.30146	6.40486	4.52134	0.000368913	0.330271
lnc-WDR4-1	1.86607	3.36865	4.51861	0.000370969	0.325143
lnc-SFTPD-2	1.1843	6.03762	4.51644	0.000372612	0.321065
RN7SL1	1.70913	14.5442	4.50721	0.00037969	0.303705
SNORD96B	1.29762	6.04956	4.50614	0.000380519	0.30169
SNORD3B-1	1.29832	14.1071	4.49755	0.000387239	0.285538
LCE2C	1.43843	2.55275	4.48605	0.000396429	0.263893
UGT1A8	1.29762	4.68996	4.47808	0.00040293	0.248882
AGAP11	1.17086	5.89914	4.46636	0.000412689	0.226796
KLRAP1	1.41273	3.89386	4.45822	0.00041961	0.211443
lnc-ZNF609-4	1.66019	2.22394	4.45381	0.000423404	0.203136
SNORA24	1.02891	7.09919	4.44992	0.000426786	0.195791
KLF17	1.0914	12.1807	4.43937	0.000436087	0.175889
SNORA51	1.29972	4.01502	4.43518	0.000439843	0.167973
LOC102723382	2.07771	4.42545	4.4216	0.000452234	0.142322
SNAR-D	1.85223	12.0323	4.41977	0.000453922	0.138882
N4BP2L2-IT2	1.43742	4.30033	4.41671	0.000456779	0.13309
lnc-PAPSS2-2	1.91789	3.71002	4.4124	0.000460824	0.12495
C1RL-AS1	1.10259	3.93619	4.41159	0.000461588	0.123421
lnc-XXYLT1-1	1.72431	2.16785	4.40263	0.000470131	0.106486
lnc-GPN2-1	1.13599	3.13993	4.37862	0.000493839	0.0610543
LOC101928020	1.92729	3.25472	4.37659	0.000495896	0.0572145
XLOC_l2_010348	1.77641	5.03417	4.3677	0.000505019	0.040378
LOC101926894	1.11505	5.91162	4.36018	0.000512869	0.0261327
SNORA64	1.45825	7.58334	4.35683	0.000516402	0.0197916
XLOC_l2_001089	1.11883	4.83085	4.35644	0.000516825	0.0190356
PTGIS	1.08931	2.08903	4.34731	0.00052659	0.00174633
SNORD94	1.16016	4.80851	4.33756	0.000537235	-0.0167418
lnc-AC069257.9.1-5	1.04368	4.35591	4.33298	0.000542318	-0.0254398
NANOG	1.47033	5.18277	4.33026	0.000545352	-0.0305946
lnc-C1orf31-2	1.9061	2.15207	4.31844	0.000558755	-0.0530231
LINC01268	1.04531	2.19029	4.31325	0.000564751	-0.0628849
SNAR-H	1.69394	11.5703	4.30893	0.000569784	-0.0710819
LOC101929634	1.15566	7.64832	4.30752	0.000571441	-0.0737648
FCHO1	1.09769	7.31503	4.30234	0.000577551	-0.0835917
SCARNA8	1.24822	4.88411	4.29638	0.000584678	-0.0949235
SNORA60	1.00706	5.8037	4.2947	0.000586707	-0.0981237
lnc-CLGN-2	1.60428	3.6109	4.29272	0.000589098	-0.101882
XLOC_l2_011874	2.03141	4.75665	4.27923	0.000605673	-0.12752
XLOC_l2_001972	1.33093	5.80856	4.26439	0.000624461	-0.155749
LOC101927270	1.48716	5.45908	4.25367	0.000638396	-0.176143
SCARNA17	1.42147	8.85103	4.2506	0.000642454	-0.181999
lnc-ATAD5-3	1.7253	5.2163	4.24946	0.000643957	-0.184158
ADCY10P1	1.71866	2.53543	4.24317	0.000652362	-0.196143
SNORD85	1.3685	5.70021	4.23319	0.000665913	-0.215143
RMRP	1.57295	11.0773	4.21972	0.000684671	-0.240817
lnc-SKAP2-1	1.64744	3.06782	4.2177	0.000687523	-0.244659
FLJ41327	1.3205	3.29748	4.21116	0.000696859	-0.257125
SNAR-G2	1.78031	11.3189	4.21047	0.000697857	-0.258447
SNORD96A	1.40402	7.44317	4.19801	0.000716029	-0.282208
TNFAIP8L1	1.05631	11.586	4.19022	0.000727632	-0.297067
LOC100132874	1.3328	8.62291	4.18847	0.000730271	-0.300413
lnc-PLEKHA5-4	1.38933	3.71251	4.18693	0.000732601	-0.303357
ARL11	1.10138	1.99612	4.18133	0.000741112	-0.314033
SNORA20	1.29534	5.917	4.17594	0.000749418	-0.324336
lnc-OSTF1-1	1.25345	4.2039	4.15858	0.000776774	-0.357477
LINC01347	1.01328	7.53484	4.15741	0.000778659	-0.359718
SNORA14A	1.22177	4.84823	4.14846	0.000793189	-0.376809
PTPRU	1.00759	9.64416	4.14614	0.000797003	-0.381244
LOC101927793	1.01367	5.22027	4.14426	0.00080011	-0.38484
SYT12	1.36601	3.48503	4.14365	0.000801128	-0.386016
LOC100132077	1.04131	7.08968	4.14013	0.000806976	-0.392739
S100A14	1.03297	12.8325	4.12993	0.000824181	-0.412241
AVIL	1.56374	4.73107	4.10769	0.000862982	-0.454772
lnc-TAF9-2	1.67616	7.1851	4.10301	0.000871395	-0.463741
lnc-ZSWIM2-5	1.22827	2.80979	4.08917	0.000896717	-0.490223
lnc-RSL1D1-2	1.39737	4.04754	4.08894	0.000897154	-0.490674
RAC3	1.3108	8.29823	4.08765	0.000899546	-0.493135
LOC100127909	1.50645	8.09638	4.08352	0.000907282	-0.501052
lnc-AF131215.4.1-1	1.41537	2.78882	4.08185	0.000910425	-0.504249
LOC101929463	1.21803	7.02577	4.08055	0.000912878	-0.506737
SNORA21	1.35654	9.29776	4.07997	0.000913969	-0.507841
lnc-BID-1	1.73252	1.95125	4.07928	0.000915284	-0.50917
IGANRP	2.03634	3.81221	4.07419	0.000924975	-0.518908
SNORA40	1.12425	6.23597	4.0455	0.000981656	-0.573894
SNORA34	1.18789	12.0598	4.03744	0.000998208	-0.589353
SNORA54	1.07527	11.144	4.03366	0.00100607	-0.596605
lnc-WRN-7	1.17644	2.07921	4.02812	0.00101769	-0.607225
lnc-MDM4-1	1.79558	3.65081	4.0214	0.00103197	-0.620109
lnc-FAM22B-1	1.50614	3.14418	4.01744	0.00104049	-0.62771
SNORA2B	1.28076	4.85742	4.01622	0.00104312	-0.630042
SNORD74	1.0964	4.53494	4.00599	0.00106553	-0.649691
ZNF846	1.21282	5.56047	4.00266	0.00107291	-0.656075
LOC100505811	1.83303	3.50799	3.99633	0.00108709	-0.668217
GABPB1-AS1	1.17176	6.5543	3.9631	0.00116479	-0.732042
lnc-UEVLD-2	1.60295	3.4327	3.96194	0.0011676	-0.734267
lnc-MSRA-1	1.70355	2.35921	3.94902	0.00119938	-0.759092
NBPF3	1.36094	6.40375	3.93339	0.00123899	-0.789134
PCDHGB2	1.32695	2.13379	3.9308	0.00124569	-0.794121
lnc-SUCLA2-4	1.33961	2.50206	3.9206	0.00127239	-0.813723
LINC00884	1.20743	7.6817	3.91479	0.00128786	-0.824896
NDST1	1.1542	12.561	3.90792	0.0013064	-0.838111
lnc-TEKT5-2	1.59285	3.20425	3.90511	0.00131407	-0.843522
SNORD98	1.3811	3.91816	3.90481	0.00131488	-0.844089
lnc-AC004980.12.1-1	1.72881	4.56479	3.90355	0.00131834	-0.846521
LINC00597	1.50113	2.86921	3.901	0.00132535	-0.851421
AQP7P3	1.02504	5.03291	3.90047	0.0013268	-0.85243
XLOC_l2_000427	1.76779	4.05762	3.88922	0.00135824	-0.874078
DUSP13	1.13547	4.39149	3.88822	0.00136108	-0.876013
lnc-RASGRP1-5	1.07882	6.48651	3.88624	0.00136669	-0.879816
SNAR-F	1.76989	10.6632	3.87842	0.00138911	-0.894856
lnc-KBTBD6-1	1.54717	6.45989	3.87754	0.00139168	-0.89656
lnc-NDUFV3-1	1.38068	4.52163	3.86384	0.00143194	-0.922924
SNORA23	1.22946	6.98318	3.86172	0.00143829	-0.927012
lnc-ZNF37A-3	1.1225	4.27907	3.85178	0.00146835	-0.94613
lnc-UCHL5-1	1.05231	2.05165	3.84833	0.00147894	-0.952775
SLC51B	1.77013	3.24261	3.84814	0.00147954	-0.953148
lnc-SLC11A2-1	1.66588	2.44439	3.84766	0.00148101	-0.954064
lnc-RP11-195B21.3.1-2	1.17077	8.75001	3.8397	0.00150578	-0.969393
SUSD2	1.7887	4.68895	3.82524	0.00155183	-0.997236
NBPF8	1.02184	6.33148	3.82462	0.00155385	-0.998435
lnc-NDUFS5-1	1.04234	5.99952	3.81724	0.00157794	-1.01265
SNORA11C	1.25837	6.28918	3.80865	0.00160644	-1.0292
DPRXP4	1.73372	4.01908	3.79739	0.0016446	-1.05089
lnc-SHISA9-4	1.45461	3.16817	3.78474	0.00168853	-1.07525
lnc-PLEKHA5-3	1.19709	2.86621	3.77877	0.0017097	-1.08676
lnc-SOX6-1	2.19207	7.9212	3.77784	0.00171301	-1.08855
lnc-RP3-377D14.1.1-7	1.38436	5.04897	3.77485	0.00172373	-1.09431
lnc-CAST-2	1.45181	4.82254	3.7719	0.00173436	-1.09999
XLOC_l2_013233	1.91689	4.92437	3.76856	0.00174649	-1.10643
LOC100507654	1.28924	2.68389	3.76387	0.00176367	-1.11548
DKFZp686M1136	1.61438	3.14465	3.76208	0.00177027	-1.11893
NPIPA5	1.05961	8.97389	3.75606	0.00179262	-1.13051
SNORD89	1.36395	10.1753	3.75503	0.00179647	-1.1325
FLJ11710	1.41572	6.86	3.75497	0.0017967	-1.13261
lnc-AF131215.3.1-1	1.58953	6.50224	3.75157	0.00180951	-1.13918
lnc-EBPL-2	1.16889	5.32813	3.74957	0.00181706	-1.14303
SNORA19	1.01641	6.45033	3.74945	0.00181753	-1.14327
RGL3	1.79609	3.29879	3.747	0.00182683	-1.14798
LOC158863	1.77001	6.71427	3.74685	0.0018274	-1.14826
lnc-RAP1GDS1-2	1.50422	4.85856	3.74663	0.00182824	-1.14869
lnc-FRG1-5	1.40765	4.77682	3.74414	0.00183775	-1.15348
MLIP-IT1	1.64149	3.05441	3.74063	0.00185126	-1.16025
DBNDD1	1.0641	5.19457	3.73839	0.00185995	-1.16458
HULC	1.13418	3.73388	3.73833	0.00186019	-1.1647
lnc-TCL1B-2	1.00502	4.4468	3.72968	0.00189406	-1.18136
SNORD105B	1.11027	10.5965	3.72709	0.00190431	-1.18635
lnc-RPP30-2	1.97629	7.84105	3.72247	0.00192279	-1.19527
lnc-AC005838.1-4	1.75116	3.25596	3.71907	0.00193645	-1.20181
OR9H1P	1.19918	2.0808	3.71556	0.00195071	-1.20858
TCL1B	1.36123	3.91763	3.70408	0.00199802	-1.23071
CAMK2B	2.15428	4.98212	3.70402	0.00199824	-1.23081
lnc-VKORC1L1-1	1.03302	5.51605	3.69789	0.00202401	-1.24265
lnc-WRAP73-1	1.08515	3.01702	3.69441	0.00203875	-1.24935
SNORA44	1.2449	6.94454	3.68935	0.0020604	-1.2591
SERPINB13	1.57932	5.37064	3.68816	0.00206553	-1.2614
SNORD15A	1.03688	8.73825	3.68775	0.00206729	-1.26219
lnc-AL591845.1-1	1.28548	1.94635	3.68487	0.00207975	-1.26774
FAM155A-IT1	2.20646	9.10588	3.68162	0.00209391	-1.274
SCARNA11	1.83137	7.24368	3.67688	0.00211474	-1.28314
ODF3L2	1.3933	10.2696	3.66882	0.00215063	-1.29868
SNORA57	1.07632	9.30105	3.65559	0.00221089	-1.32419
LINC00618	1.53202	3.87862	3.65394	0.00221852	-1.32737
lnc-CTD-3080F16.3.1-1	2.00111	2.04498	3.6424	0.00227264	-1.34962
MGC12488	1.09225	4.68253	3.64149	0.00227695	-1.35137
CCDC144A	1.13751	3.7432	3.62247	0.00236921	-1.38803
GRID1	1.1945	2.5823	3.61971	0.00238292	-1.39335
OCR1	1.29746	1.76879	3.61247	0.00241922	-1.40731
lnc-FST-1	1.36582	4.8253	3.59738	0.00249668	-1.43639
LOC100507054	1.12798	3.55232	3.59322	0.00251849	-1.44441
XLOC_l2_001196	1.54076	2.03604	3.59096	0.00253038	-1.44876
SNORD46	1.03748	9.35414	3.58728	0.00254994	-1.45586
ADAMTS14	1.2426	8.12556	3.58631	0.00255509	-1.45772
LINC01032	1.41025	2.64	3.57409	0.00262115	-1.48127
SNORD99	1.07461	6.30209	3.56392	0.00267744	-1.50087
LOC100130193	1.36322	2.88529	3.55594	0.00272245	-1.51625
lnc-RP3-377D14.1.1-3	1.14115	5.49036	3.55414	0.00273275	-1.51973
LOC142937	1.9551	4.75253	3.55238	0.00274278	-1.52311
GDAP1	1.22065	4.78349	3.55222	0.00274372	-1.52342
LOC100996741	1.63314	2.85062	3.51529	0.00296375	-1.59455
SNORA25	1.07146	7.54363	3.51237	0.00298191	-1.60018
LOC100506191	1.22112	2.79481	3.50631	0.00301988	-1.61184
SNORA72	1.16413	6.35092	3.49447	0.00309552	-1.63465
lnc-WHAMM-2	1.59826	3.56312	3.4931	0.00310438	-1.63728
LOC100272216	1.16398	3.7345	3.48878	0.00313251	-1.64559
XLOC_l2_003839	1.07694	1.82755	3.47366	0.00323304	-1.6747
lnc-COPS7B-1	1.41916	4.98926	3.47357	0.00323364	-1.67487
lnc-AC069257.9.1-4	1.48647	6.68547	3.47294	0.00323792	-1.67609
SNORD12C	1.17667	8.39975	3.47057	0.00325396	-1.68064
SERPINB1	1.13709	12.2856	3.45621	0.00335307	-1.70828
lnc-RBL2-2	1.45253	2.61914	3.43893	0.00347628	-1.74152
lnc-COL6A3-5	1.39249	4.40192	3.4248	0.00358038	-1.76869
GLYCTK-AS1	1.04923	2.58006	3.41867	0.0036265	-1.78047
lnc-CLVS2-3	1.12972	1.68471	3.40549	0.00372771	-1.80581
LOC283922	1.35639	2.1952	3.40232	0.00375247	-1.8119
lnc-GPER-2	1.22609	6.50675	3.40121	0.00376119	-1.81404
lnc-PTPN14-1	1.24966	2.99116	3.39943	0.00377522	-1.81747
PIK3R5	1.5604	3.11084	3.391	0.0038422	-1.83365
MDFI	1.39715	10.2981	3.39081	0.00384375	-1.83402
LOC400958	1.88837	8.64463	3.38233	0.0039124	-1.85031
lnc-DKK4-1	1.50288	6.09069	3.37911	0.00393879	-1.8565
lnc-NNT-1	1.10341	4.76139	3.37446	0.00397717	-1.86542
lnc-RAB4A-1	1.65201	3.509	3.37164	0.00400063	-1.87083
lnc-MFSD9-4	1.04091	4.15969	3.36009	0.00409828	-1.89301
lnc-PKN3-2	1.77999	2.12049	3.35808	0.00411554	-1.89688
LINC01564	1.87349	5.46038	3.34867	0.00419716	-1.91494
FUZ	1.07039	6.58883	3.34585	0.00422188	-1.92034
TAF15	1.72443	9.88758	3.34171	0.00425856	-1.92829
lnc-AC110373.1-1	1.01193	2.00064	3.3417	0.00425863	-1.92831
lnc-RPL7L1-1	1.51175	5.03084	3.33844	0.00428764	-1.93455
lnc-C12orf49-2	1.03212	4.76343	3.33639	0.00430603	-1.93849
lnc-ZNF680-1	1.89156	2.76513	3.33568	0.00431243	-1.93985
LRRC72	1.10757	3.21651	3.33448	0.00432323	-1.94215
SNORA38	1.08677	3.20831	3.33277	0.00433872	-1.94544
lnc-ZC3H12D-2	1.29263	5.21355	3.33226	0.00434329	-1.94641
CD86	2.00538	7.89537	3.33188	0.00434675	-1.94714
ADAMTSL3	1.41101	4.37821	3.3233	0.00442525	-1.96359
LOC100507663	1.80305	3.40731	3.32079	0.00444846	-1.9684
lnc-THNSL1-2	1.07641	8.77257	3.31707	0.00448314	-1.97554
PTGES2-AS1	1.43574	3.49531	3.31387	0.0045132	-1.98168
lnc-VCL-1	1.20603	1.81715	3.31252	0.00452584	-1.98425
LMOD1	1.27169	2.85833	3.3105	0.00454503	-1.98814
MUC22	1.45062	10.1103	3.30799	0.00456886	-1.99294
lnc-DBN1-1	1.2324	2.17378	3.307	0.0045783	-1.99484
LOC100128563	1.53242	5.27497	3.30004	0.00464518	-2.00817
BMS1P5	1.18462	5.30185	3.29652	0.00467945	-2.01492
lnc-SERPINC1-3	1.31835	1.9029	3.29161	0.00472757	-2.02432
XLOC_l2_005438	1.30483	6.09779	3.28167	0.00482653	-2.04335
CLDN22	1.02037	2.29068	3.28151	0.00482814	-2.04365
lnc-C2orf78-1	1.38975	3.82075	3.27987	0.00484473	-2.0468
lnc-HSPB11-1	1.31432	3.13541	3.26274	0.00502077	-2.07958
lnc-EMP2-2	1.07588	3.28353	3.26248	0.00502349	-2.08008
lnc-KDM4C-3	1.37799	3.19041	3.25866	0.00506361	-2.08738
SNORA52	1.04229	6.17415	3.25827	0.00506772	-2.08812
lnc-DHX57-2	1.14744	3.26888	3.25483	0.00510418	-2.09471
SNORD75	1.23587	2.98435	3.25236	0.00513051	-2.09943
MCTS2P	1.02334	3.98362	3.24619	0.00519689	-2.11123
XLOC_l2_008203	1.30848	2.16882	3.24235	0.00523871	-2.11858
SNORD11B	1.03535	3.943	3.23755	0.00529134	-2.12776
lnc-CELA3A-2	1.14934	5.05084	3.23694	0.00529803	-2.12892
lnc-HMCN1-2	1.03596	4.07758	3.2275	0.00540316	-2.14695
LOC102725009	1.34121	3.1659	3.21901	0.00549959	-2.16317
RNU2-1	1.5853	12.2273	3.20307	0.00568504	-2.19359
lnc-THUMPD1-1	1.0689	2.76406	3.20237	0.00569341	-2.19494
SNORA18	1.06684	6.86622	3.20219	0.00569554	-2.19528
SNORD12	1.00427	6.7498	3.19758	0.00575035	-2.20406
XLOC_l2_011424	1.36674	3.59003	3.19683	0.00575933	-2.20549
lnc-LRIG1-1	1.14674	2.97882	3.19349	0.00579957	-2.21188
LOC727751	1.3515	6.84592	3.18451	0.00590885	-2.22899
lnc-CGN-1	1.18495	7.06387	3.18128	0.00594876	-2.23516
XLOC_l2_010063	2.09036	5.34797	3.17893	0.00597789	-2.23964
SNORD125	1.26251	2.49719	3.1787	0.00598069	-2.24007
CYP4F11	1.67621	2.81094	3.17814	0.00598765	-2.24113
LOC101928389	1.15941	2.67796	3.169	0.00610262	-2.25856
LOC102725134	1.09865	5.35422	3.1633	0.00617537	-2.26942
LINC01004	1.5848	4.55644	3.15989	0.0062192	-2.2759
RPA4	1.25236	5.43993	3.1582	0.00624109	-2.27911
CASC15	1.01909	4.93185	3.15815	0.00624181	-2.27922
PRO1804	1.07715	3.0108	3.15558	0.00627523	-2.28411
SNORD87	1.02925	7.50737	3.15475	0.00628609	-2.28569
MC1R	1.00052	6.06265	3.15473	0.00628629	-2.28573
DKFZP586B0319	1.26809	5.72498	3.14875	0.00636494	-2.29711
lnc-MAEA-2	1.20987	2.98826	3.1486	0.00636696	-2.2974
PDE7A	1.19208	4.72889	3.14802	0.0063746	-2.2985
XLOC_l2_001559	1.32109	5.28846	3.14484	0.00641689	-2.30456
LOC101929115	1.17879	2.30912	3.14024	0.00647845	-2.3133
XLOC_l2_009883	1.20492	6.35676	3.13616	0.00653363	-2.32106
SNORA80B	1.03103	7.78105	3.11484	0.00682937	-2.36158
ARL17A	1.14722	5.98433	3.11146	0.00687736	-2.36799
lnc-TFB2M-2	1.45421	2.11455	3.098	0.00707224	-2.39355
lnc-TRPM7-1	1.10037	3.26367	3.09231	0.00715618	-2.40434
XLOC_l2_008622	1.15743	5.19502	3.08222	0.00730751	-2.42348
SNORD7	1.02625	2.92134	3.08046	0.00733419	-2.42681
SNORA68	1.18344	8.13053	3.07778	0.00737504	-2.43189
lnc-DYNLRB1-1	1.17651	3.69309	3.07498	0.00741811	-2.43721
lnc-MALL-1	1.18665	2.25538	3.0645	0.00758101	-2.45706
VTRNA2-1	1.1844	6.07437	3.06406	0.00758787	-2.45789
lnc-ARHGEF10L-1	1.21137	1.85862	3.06288	0.00760638	-2.46012
INHBA-AS1	1.66855	2.44327	3.06156	0.00762719	-2.46261
lnc-EIF4E3-1	1.83566	4.92878	3.06072	0.00764057	-2.46421
IL4R	1.23582	5.39813	3.05568	0.00772076	-2.47375
GPR182	1.68566	4.5134	3.05541	0.00772502	-2.47426
lnc-CLEC3A-4	1.00143	3.66176	3.04808	0.00784321	-2.48813
lnc-OTOA-1	1.16487	5.89238	3.04267	0.00793153	-2.49835
IL18BP	1.02812	2.93043	3.03725	0.00802112	-2.50861
LOC729187	1.74145	2.13449	3.03617	0.00803913	-2.51066
CBFA2T3	1.23908	7.34659	3.03268	0.00809735	-2.51725
LOC101927305	1.31163	3.09471	3.03036	0.00813637	-2.52164
SNORD33	1.05517	7.01327	3.02852	0.00816742	-2.52511
ADAMTSL4	1.28091	5.74676	3.02354	0.00825203	-2.53452
lnc-RP11-1105G2.3.1-4	1.15186	2.58652	3.02262	0.00826762	-2.53624
lnc-OIT3-2	1.24168	3.52424	3.02166	0.00828415	-2.53807
LINC01176	1.08551	4.2857	3.02161	0.00828498	-2.53816
ADAM20	1.51828	4.22264	3.01979	0.0083162	-2.54159
SNORD30	1.06896	6.8026	3.0158	0.0083852	-2.54913
lnc-CORO6-1	1.31546	1.96688	3.01158	0.00845864	-2.55709
lnc-TAS2R1-3	1.13044	1.56128	3.01092	0.00847012	-2.55833
lnc-SLC15A1-1	1.25988	7.90869	3.00943	0.0084963	-2.56114
PNMA6A	1.29009	2.075	3.00738	0.00853237	-2.56501
SNORA66	1.03309	5.33462	3.00355	0.00860023	-2.57223
SNORD8	1.06054	5.61359	3.00277	0.00861421	-2.57371
TSPAN15	1.36727	7.69492	2.99915	0.00867881	-2.58053
LOC340335	1.13508	9.83256	2.99585	0.00873817	-2.58675
lnc-VTI1A-3	1.10787	5.89808	2.99292	0.00879124	-2.59227
lnc-IGIP-1	1.08755	3.06491	2.99198	0.00880841	-2.59405
KCNQ1OT1	1.13337	4.21895	2.99185	0.00881084	-2.5943
lnc-PSD4-1	1.53448	2.34632	2.99148	0.00881755	-2.59499
SNORA11	1.03876	7.15795	2.98751	0.00889009	-2.60246
lnc-SUSD2-1	1.04492	4.15794	2.97633	0.00909774	-2.62351
lnc-MRPS17-1	1.12459	3.22067	2.97551	0.00911327	-2.62506
lnc-APPL2-1	1.33218	2.37328	2.97296	0.00916135	-2.62986
lnc-PKLR-2	1.42206	2.57414	2.9628	0.00935555	-2.64897
LOC101928741	1.3799	3.36489	2.95931	0.00942313	-2.65553
lnc-C1orf53-1	1.22561	3.41245	2.95696	0.00946892	-2.65995
lnc-KLHL28-2	1.16154	1.83954	2.9541	0.009525	-2.66532
lnc-ITSN1-2	1.09951	4.83944	2.92385	0.0101377	-2.72208
lnc-INADL-2	1.34379	3.84909	2.92358	0.0101433	-2.72258
lnc-OBFC2A-1	1.24105	2.03541	2.92113	0.0101946	-2.72717
LOC101928059	1.06371	2.55246	2.92086	0.0102004	-2.72769
LOC100131581	1.35048	2.64164	2.90744	0.0104862	-2.75282
CHP2	1.01709	10.9761	2.90667	0.0105027	-2.75425
PPP6R1	1.38285	5.90217	2.8988	0.0106743	-2.76899
lnc-UHRF2-1	1.2412	3.55102	2.8976	0.0107007	-2.77123
ACADL	1.03799	1.74589	2.8904	0.0108602	-2.78468
RNA5-8S5	1.02058	13.0667	2.88805	0.0109127	-2.78906
AQP7P1	1.5207	4.7835	2.87835	0.0111326	-2.80719
FAM106A	1.09147	2.02951	2.87254	0.0112663	-2.81803
LOC151657	1.29071	2.33302	2.86199	0.011513	-2.8377
LOC100132287	1.12718	4.01654	2.86161	0.0115221	-2.83842
lnc-KRR1-1	1.15354	3.66036	2.85679	0.0116366	-2.84739
GPR179	1.53136	4.9564	2.85675	0.0116375	-2.84747
lnc-FAM49B-1	1.16514	2.94203	2.85082	0.0117801	-2.85852
CD19	1.09815	2.3407	2.84773	0.011855	-2.86427
LOC100131831	1.05071	6.04886	2.84223	0.0119896	-2.87451
TMED9	1.19246	8.04737	2.84087	0.0120229	-2.87703
LOC101927416	1.41235	2.45089	2.8361	0.0121411	-2.8859
IGF2BP2	1.51414	5.52121	2.8356	0.0121536	-2.88684
LOC100130276	1.05054	4.04212	2.83138	0.0122591	-2.89467
lnc-ELMOD3-1	1.45793	4.13923	2.81272	0.0127369	-2.92933
PCDHGB3	1.00341	3.35148	2.80587	0.0129166	-2.94203
TAS2R30	1.08539	4.88189	2.79113	0.0133121	-2.96934
ADAM20P1	1.13873	2.78612	2.78644	0.0134401	-2.97801
LOC101928245	1.13567	3.11614	2.78388	0.0135106	-2.98274
TSSK1B	1.09756	2.00244	2.78086	0.0135942	-2.98832
lnc-FGD4-1	1.01496	2.65512	2.77358	0.013798	-3.00179
EPHA8	1.24084	3.56734	2.77047	0.0138858	-3.00753
lnc-ADI1-2	1.61641	3.13496	2.76668	0.0139938	-3.01453
SH3BP2	1.02968	4.55985	2.76061	0.0141683	-3.02574
lnc-ARID2-2	1.27745	2.38536	2.75603	0.0143013	-3.03419
lnc-ZNF609-2	1.11164	2.85221	2.75535	0.0143209	-3.03543
FALEC	1.55215	3.68141	2.75395	0.0143619	-3.03801
lnc-HIATL1-5	1.01928	2.38451	2.75361	0.0143719	-3.03864
lnc-GORASP2-1	1.06698	2.29201	2.74875	0.014515	-3.0476
lnc-LPIN2-1	1.12453	2.3384	2.74737	0.0145561	-3.05015
LOC101930333	1.29472	2.65837	2.73807	0.0148345	-3.06727
PP12708	1.25457	2.939	2.7359	0.0149	-3.07125
lnc-FUT8-1	1.7942	4.77472	2.73002	0.0150798	-3.08208
lnc-TCEAL4-1	1.06773	2.86894	2.72942	0.0150982	-3.08318
HIST1H1A	1.17753	7.27968	2.72663	0.0151842	-3.08831
ZNF571-AS1	1.05438	2.17943	2.72623	0.0151964	-3.08904
lnc-C21orf58-1	1.33891	5.19847	2.7229	0.0152999	-3.09516
LOC101929959	1.30534	1.83658	2.72102	0.0153586	-3.09862
ANKRD20A3	1.16099	4.70728	2.68037	0.0166809	-3.1731
lnc-PLXND1-1	1.01441	3.94816	2.67017	0.0170295	-3.19173
SLC16A3	1.49887	10.8338	2.66371	0.0172539	-3.20352
lnc-WDR45L-3	1.42615	2.81275	2.66108	0.0173463	-3.20833
lnc-XRCC6BP1-3	1.12016	2.28614	2.65781	0.0174615	-3.21429
LOC100996405	1.27329	4.59149	2.65443	0.0175815	-3.22045
LOX	1.24491	8.33757	2.64655	0.0178639	-3.23479
STPG2	1.03025	1.8559	2.64051	0.0180837	-3.24579
lnc-CTSL1-1	1.08648	5.85372	2.63661	0.0182269	-3.25287
XGY2	1.40264	3.20222	2.63587	0.0182539	-3.25421
lnc-STK24-1	1.25156	2.32466	2.62845	0.0185298	-3.26769
lnc-GNG8-1	1.3294	2.46354	2.61485	0.0190458	-3.29237
lnc-FAM189A1-3	1.51365	5.68448	2.60743	0.0193331	-3.30581
lnc-YIF1A-1	1.12478	2.66116	2.60068	0.0195979	-3.31802
LOC100505549	1.13048	2.01646	2.5906	0.0200002	-3.33625
lnc-PRDM14-1	1.13526	2.11267	2.58828	0.0200938	-3.34044
LINC01352	1.21536	8.60277	2.56363	0.0211154	-3.38489
lnc-TPBG-2	1.12073	1.83151	2.53533	0.0223491	-3.43571
TAS2R10	1.00103	2.43319	2.52157	0.0229737	-3.46034
lnc-ZSWIM7-1	1.00846	4.64705	2.5214	0.0229813	-3.46064
lnc-AC016251.1-9	1.28522	2.50129	2.52005	0.0230437	-3.46306
XLOC_l2_014827	1.33044	1.81939	2.5165	0.0232079	-3.4694
NRN1	1.18832	5.24304	2.51132	0.0234496	-3.47866
LOC102724286	1.02217	3.94478	2.51023	0.0235006	-3.4806
LOC100132686	1.0499	2.3514	2.50977	0.0235221	-3.48142
SNORD108	1.12641	3.59965	2.50932	0.0235435	-3.48223
lnc-PPM1D-1	1.0038	2.71321	2.50316	0.0238349	-3.49321
WBSCR27	1.44657	6.2082	2.4979	0.024087	-3.5026
LAMB4	1.02043	7.3931	2.49519	0.0242174	-3.50742
lnc-DYDC1-4	1.42853	3.85429	2.49511	0.0242215	-3.50757
LOC100131929	1.05416	2.43587	2.48864	0.0245361	-3.51908
MYEOV	1.0532	9.38495	2.48481	0.0247245	-3.5259
lnc-MT1G-2	1.15292	2.7717	2.4784	0.0250422	-3.53728
NRADDP	1.23038	5.87233	2.47689	0.025118	-3.53997
lnc-TPTE-4	1.20024	3.00941	2.47455	0.0252352	-3.54412
ENTPD8	1.34805	4.4221	2.47149	0.0253895	-3.54955
H19	1.28821	15.0011	2.46382	0.0257801	-3.56315
ASTL	1.37345	1.94506	2.46049	0.0259517	-3.56906
LOC729966	1.11213	4.97514	2.46022	0.0259653	-3.56953
XLOC_l2_004840	1.08299	2.84149	2.46018	0.0259674	-3.5696
KLHL10	1.04545	3.64337	2.45722	0.0261212	-3.57485
LOC401585	1.31227	4.45016	2.45451	0.0262619	-3.57963
CCDC150	1.00094	2.99727	2.44633	0.0266924	-3.5941
XLOC_l2_005804	1.52977	3.2345	2.43368	0.0273713	-3.61643
KCNMB2-AS1	1.11648	2.12571	2.43217	0.0274532	-3.61909
KRT79	1.24696	3.66338	2.42754	0.0277066	-3.62725
OR52E8	1.02189	1.67486	2.4145	0.0284318	-3.6502
lnc-CYB5D2-1	1.23226	8.35061	2.41446	0.028434	-3.65026
lnc-GFRA2-1	1.41268	3.73983	2.41195	0.0285757	-3.65468
lnc-ZWINT-5	1.37012	2.91604	2.39802	0.0293741	-3.67912
XLOC_l2_005187	1.14361	1.7353	2.39532	0.0295308	-3.68384
lnc-REEP5-1	1.37451	3.07432	2.38072	0.0303944	-3.70938
PRO1082	1.21365	2.53657	2.38041	0.0304128	-3.70991
TNNI3	1.2762	4.23275	2.37757	0.0305837	-3.71488
lnc-AC009365.3.1-1	1.0715	2.82048	2.36613	0.0312807	-3.73482
lnc-SLC6A12-5	1.05581	3.01157	2.35063	0.0322494	-3.76179
LOC100147773	1.13295	4.20868	2.34608	0.0325391	-3.76969
lnc-CLEC3A-2	1.11672	2.83838	2.32945	0.0336186	-3.79851
SNORD41	1.01282	4.68209	2.32837	0.0336901	-3.80038
TNNI2	1.14286	10.7149	2.32699	0.0337812	-3.80276
LINC00685	1.12066	4.27772	2.31867	0.034336	-3.81713
lnc-CBWD3-1	1.2057	3.66403	2.31835	0.0343579	-3.81769
ZNF295-AS1	1.04257	2.56228	2.31442	0.0346229	-3.82447
lnc-APBA2-2	1.04906	2.84725	2.29984	0.0356241	-3.84958
LY6G5B	1.20922	3.31116	2.29859	0.0357113	-3.85173
lnc-WFDC1-1	1.06195	1.97438	2.28665	0.0365529	-3.87223
TTLL13P	1.08791	2.50416	2.28249	0.0368507	-3.87936
LOC100129275	1.02967	2.04289	2.25329	0.0390047	-3.92926
NT5E	1.12418	4.60012	2.25266	0.0390525	-3.93033
AGMAT	1.25007	4.81094	2.25208	0.0390961	-3.93131
lnc-MAP2K6-2	1.22562	4.27604	2.24757	0.0394402	-3.93899
lnc-C2orf69-3	1.02935	2.65032	2.21673	0.0418665	-3.99128
FXYD4	1.08133	3.27747	2.20518	0.0428105	-4.01077
lnc-TNP1-2	1.30331	3.06334	2.19731	0.0434654	-4.02403
INE1	1.21005	3.55299	2.19082	0.044012	-4.03493
AGPAT4-IT1	1.60256	4.42511	2.16562	0.0461957	-4.07715
lnc-MYB-1	1.44521	3.33776	2.16178	0.0465367	-4.08355
RCSD1	1.37125	3.51337	2.15979	0.0467149	-4.08688
GBP6	1.11056	3.26926	2.15223	0.0473959	-4.09947
LOC283485	1.01018	4.71215	2.15021	0.0475797	-4.10283
lnc-ARPP19-1	1.00354	3.59662	2.14268	0.0482701	-4.11535

## Sheet: Down-regulated
	logFC	AveExpr	t	P.Value	B
ATOH7	-1.9693	2.55524	-6.67048	6.1e-06	4.05024
MITF	-1.37037	3.89933	-6.65071	6.32e-06	4.01934
C5orf38	-1.24543	3.68806	-6.26375	1.27e-05	3.40154
DPYSL2	-1.39165	5.51827	-6.21418	1.39e-05	3.32062
XLOC_l2_003391	-1.34192	2.09797	-5.97579	2.15e-05	2.9258
TMEM263	-1.04861	9.13096	-5.97435	2.16e-05	2.92339
GPR173	-1.25666	2.8228	-5.8972	2.49e-05	2.79362
LOC102724253	-1.27133	2.03652	-5.87982	2.57e-05	2.76426
RBM24	-2.34407	3.14257	-5.80832	2.94e-05	2.64293
EFHD1	-1.59076	3.11166	-5.63885	4.06e-05	2.35214
MCF2	-1.33567	1.82597	-5.51233	5.17e-05	2.13211
LOC101928561	-1.40925	4.06328	-5.41439	6.25e-05	1.96011
SMKR1	-1.4015	3.88594	-5.36784	6.84e-05	1.87786
MB21D2	-1.41362	5.32558	-5.27702	8.16e-05	1.71644
REEP1	-1.02074	4.14812	-5.23054	8.93e-05	1.63337
B3GALT1	-1.05334	1.67563	-5.20954	9.31e-05	1.59574
SEMA3C	-2.81743	4.64614	-5.14405	0.000105879	1.47797
SLC1A1	-1.43407	5.38661	-5.13759	0.000107235	1.46632
P3H2	-1.1197	11.8498	-4.99516	0.000142141	1.20802
lnc-ABHD16B-1	-1.30539	2.34366	-4.96504	0.000150916	1.15304
lnc-LOXL1-1	-1.1234	1.87849	-4.8715	0.000181891	0.981555
GPR137C	-1.49897	1.91515	-4.86136	0.000185618	0.962908
ITGB8	-1.11384	8.56686	-4.82071	0.000201377	0.88798
SLC5A1	-2.03178	2.27691	-4.81536	0.000203549	0.878116
CCDC3	-3.07241	3.94211	-4.7995	0.000210135	0.848823
KHDRBS3	-2.44064	4.73602	-4.78982	0.000214266	0.830913
ARHGAP31	-1.25585	2.20346	-4.74913	0.000232544	0.755576
AKR1B15	-2.68538	5.11076	-4.73507	0.000239225	0.729498
KIF3C	-1.27108	3.04723	-4.71923	0.00024699	0.700085
lnc-ULK4-6	-1.19568	2.46174	-4.71218	0.000250533	0.686972
NUDT4	-1.24844	5.55973	-4.70551	0.000253927	0.674579
PIP5K1B	-1.92672	1.90993	-4.64381	0.000287665	0.559652
FKBP7	-1.25506	5.76086	-4.63822	0.000290946	0.549202
GLYAT	-1.35603	2.57271	-4.62615	0.000298146	0.526669
TMPRSS2	-1.24358	4.04237	-4.6012	0.000313625	0.480013
SAA4	-2.26972	2.80097	-4.59733	0.000316095	0.47278
AKR1B10	-2.75706	6.396	-4.54528	0.000351362	0.375237
CDIPT-AS1	-1.45613	2.5681	-4.52031	0.000369687	0.328338
CEACAM6	-1.25358	8.68194	-4.51776	0.000371617	0.323532
CYP24A1	-2.401	3.09269	-4.50426	0.000381977	0.298163
ADAMTS9	-1.27625	7.48127	-4.47351	0.00040671	0.240264
SAP30	-1.10904	8.67273	-4.41867	0.00045495	0.136795
RHOBTB1	-1.58978	3.14905	-4.41062	0.000462507	0.121583
TYR	-1.28589	1.88168	-4.3986	0.000474032	0.098856
HSD17B2	-1.52742	10.513	-4.38377	0.000488651	0.0708068
LINC00615	-1.03613	2.16183	-4.3645	0.000508344	0.034317
GALNT14	-2.34213	5.95592	-4.35512	0.000518225	0.016536
IRS1	-1.33106	2.2626	-4.34926	0.000524488	0.00543989
AKR1C3	-1.13284	7.51558	-4.33689	0.000537977	-0.0180165
LIPJ	-1.16655	1.87109	-4.33276	0.000542556	-0.0258462
lnc-TSHZ2-4	-1.32251	2.37045	-4.32717	0.000548829	-0.0364642
lnc-ALDH1A1-2	-1.07716	1.98408	-4.27481	0.000611203	-0.135919
AQP5	-1.56509	7.46434	-4.27214	0.000614578	-0.141006
RASSF9	-1.22998	7.1082	-4.2532	0.000639022	-0.177048
JAM3	-1.94492	3.26482	-4.24982	0.000643476	-0.183468
CCNO	-1.55522	6.14028	-4.24166	0.000654388	-0.199008
SPINK8	-1.75192	2.81315	-4.21628	0.000689547	-0.247377
CRNDE	-1.6033	5.55141	-4.20845	0.000700767	-0.262294
ST3GAL3	-1.06395	4.66399	-4.19434	0.000721468	-0.289202
CXCL10	-1.56777	2.44084	-4.17458	0.000751514	-0.326918
PDE8B	-3.11163	7.25228	-4.14941	0.000791631	-0.374991
SLC16A10	-2.01812	4.24957	-4.14411	0.000800356	-0.385124
JAZF1	-1.7764	6.51076	-4.14268	0.000802725	-0.387856
RASGRP1	-1.17374	6.39716	-4.11608	0.000848124	-0.438716
PLCE1	-1.62096	2.82239	-4.11044	0.000858094	-0.44952
FMO1	-2.3375	6.28891	-4.0739	0.000925533	-0.519465
NELL2	-2.77682	3.83903	-4.04872	0.000975131	-0.567729
lnc-DES-1	-1.5535	3.26604	-4.04408	0.000984547	-0.576613
MSANTD3-TMEFF1	-1.78062	2.26032	-4.04365	0.000985437	-0.577448
DHRS9	-2.02195	7.94062	-4.03641	0.00100035	-0.591334
FAM163A	-2.04999	2.53857	-3.99211	0.00109666	-0.676318
AZIN2	-1.04197	5.3762	-3.98268	0.00111835	-0.694425
MTTP	-1.39423	2.83897	-3.97689	0.00113189	-0.705552
SYNPR	-2.27445	8.79087	-3.97307	0.00114089	-0.712877
CDK14	-1.48719	4.10295	-3.96516	0.00115982	-0.728086
ZNF391	-1.35987	2.17275	-3.95956	0.0011734	-0.738847
TGM2	-1.91752	7.65775	-3.95728	0.00117895	-0.743211
ZBTB26	-1.60724	2.77741	-3.92502	0.00126073	-0.805216
SLC7A2	-1.74757	9.00127	-3.92142	0.00127022	-0.812142
lnc-XRCC6-1	-1.13057	2.15728	-3.9176	0.00128034	-0.819484
FMO2	-3.41539	3.72479	-3.89883	0.00133136	-0.855603
LINC01133	-1.11421	8.56352	-3.89859	0.00133202	-0.85606
XLOC_l2_011350	-1.38361	2.57396	-3.89687	0.00133679	-0.859366
FAM110B	-2.10301	4.35902	-3.89649	0.00133784	-0.860091
LMCD1	-1.41446	5.12143	-3.89423	0.00134415	-0.86444
AFP	-1.8323	6.32473	-3.86645	0.00142417	-0.91789
lnc-FGFR2-2	-1.18741	3.89953	-3.86566	0.00142653	-0.919426
GPHA2	-4.43317	4.45859	-3.86485	0.00142895	-0.920987
lnc-BCL6-3	-1.07873	2.86784	-3.86023	0.00144276	-0.929879
DCLK1	-1.17303	3.33522	-3.85331	0.0014637	-0.943198
GAS2	-1.59874	3.97215	-3.84489	0.0014896	-0.959407
ZIM3	-1.64207	2.71881	-3.84215	0.00149811	-0.964677
lnc-RSL24D1-1	-1.15208	3.0985	-3.84096	0.00150185	-0.966978
LURAP1	-1.52129	5.26539	-3.83593	0.00151766	-0.976656
LOC401242	-1.08338	1.86949	-3.83385	0.00152425	-0.980664
LOC375196	-1.14711	2.59459	-3.83262	0.00152816	-0.983031
CDH13	-2.1043	6.03775	-3.83232	0.0015291	-0.9836
BEND6	-1.12351	3.64258	-3.82985	0.00153701	-0.988367
LINC00492	-1.18957	4.7443	-3.82185	0.00156285	-1.00377
TSKS	-1.21823	2.00683	-3.82029	0.00156793	-1.00678
QPCT	-1.55677	2.89262	-3.81225	0.00159444	-1.02227
AGBL5-AS1	-1.20988	2.52199	-3.80219	0.00162821	-1.04164
CACNA2D1	-2.12525	3.3014	-3.77523	0.00172237	-1.09358
RGS7BP	-1.78524	2.51654	-3.7657	0.00175692	-1.11193
FAM92A1	-1.3773	5.41471	-3.76271	0.00176795	-1.11771
FAM26F	-1.52165	4.24175	-3.75638	0.00179142	-1.1299
SLAIN1	-1.46242	1.9406	-3.75173	0.0018089	-1.13886
SNX31	-1.37486	1.69812	-3.73798	0.00186153	-1.16536
GMPR	-2.01377	4.21483	-3.73432	0.00187579	-1.17241
IRX2	-1.11933	8.66486	-3.73165	0.00188631	-1.17757
XLOC_l2_007456	-1.49801	7.77058	-3.71515	0.00195237	-1.20937
RAI14	-1.36663	5.71499	-3.70852	0.00197956	-1.22214
LOC102724720	-1.25486	2.03826	-3.70732	0.00198455	-1.22446
HPGD	-2.40699	4.14969	-3.70489	0.00199463	-1.22914
CAV3	-1.42997	4.15792	-3.70208	0.00200637	-1.23457
lnc-NINJ2-2	-1.0115	5.13569	-3.69909	0.00201892	-1.24032
SH3BP5	-1.35736	4.8713	-3.68468	0.00208057	-1.2681
FST	-2.22647	7.90704	-3.67866	0.00210689	-1.27971
CRYM	-2.11251	7.89591	-3.67577	0.00211963	-1.28527
ALDH2	-2.28396	7.83505	-3.67524	0.002122	-1.2863
HGD	-1.47929	8.37574	-3.66755	0.00215635	-1.30113
SCUBE2	-1.31173	5.80992	-3.66502	0.00216775	-1.306
ANG	-1.27851	5.71979	-3.66396	0.00217258	-1.30805
TMEM64	-1.71126	3.88953	-3.65004	0.00223663	-1.33487
LRRC73	-1.57755	5.91228	-3.64629	0.00225422	-1.34211
lnc-VIP-1	-1.30158	3.60023	-3.63479	0.00230905	-1.36429
GPC4	-1.09901	7.56821	-3.62899	0.00233718	-1.37547
MRAS	-1.57497	3.75152	-3.6207	0.00237799	-1.39144
lnc-MYBBP1A-1	-1.68474	1.90092	-3.60872	0.00243826	-1.41454
KIAA1644	-1.66253	2.70689	-3.60784	0.00244272	-1.41623
MLANA	-1.70346	2.48667	-3.59365	0.00251623	-1.44358
TSHZ3	-1.22808	3.74341	-3.59217	0.002524	-1.44643
AKT3	-2.14667	3.46731	-3.59202	0.00252479	-1.44672
MGST1	-3.03424	7.22719	-3.58848	0.00254357	-1.45355
SLCO2A1	-1.37159	4.70238	-3.58196	0.00257841	-1.46611
RERGL	-1.38239	2.54351	-3.5668	0.0026614	-1.49533
SAA2	-1.52252	6.51258	-3.55745	0.0027139	-1.51335
LPIN2	-1.88439	3.55571	-3.54284	0.00279799	-1.54148
GATA3	-1.10756	2.51496	-3.53675	0.00283382	-1.55322
SULF1	-1.44762	8.72312	-3.53437	0.00284793	-1.5578
TFPI2	-3.10689	4.53527	-3.52947	0.00287723	-1.56724
AKR1B1	-1.09724	9.63655	-3.51138	0.00298806	-1.60208
COLEC12	-1.03253	8.02332	-3.51073	0.00299213	-1.60334
KIAA2022	-1.4977	3.65133	-3.50813	0.00300841	-1.60834
CAV2	-1.37558	6.96507	-3.50785	0.00301021	-1.60889
TYRP1	-1.95916	3.22108	-3.50418	0.00303338	-1.61596
SPARCL1	-3.26676	4.45551	-3.47679	0.003212	-1.66868
LEF1	-1.95733	6.27645	-3.47367	0.003233	-1.67469
GINS2	-1.24597	6.52162	-3.4727	0.00323954	-1.67655
KRT14	-1.74948	12.5945	-3.47241	0.00324148	-1.6771
LOC101928907	-1.22317	2.82462	-3.47031	0.00325573	-1.68114
HCLS1	-1.28482	7.21029	-3.45218	0.00338142	-1.71604
KRT17	-1.66372	11.9463	-3.44644	0.00342217	-1.72707
CITED1	-1.2058	2.22422	-3.42349	0.00359018	-1.7712
SUSD5	-1.56599	3.07401	-3.41785	0.00363278	-1.78207
ASAP1	-1.00892	4.9556	-3.41699	0.0036393	-1.78371
PCDH20	-1.77482	3.22521	-3.40049	0.00376687	-1.81543
MEIS2	-1.55413	5.75236	-3.39182	0.00383561	-1.83207
KRTAP5-7	-1.25335	3.06381	-3.39084	0.00384348	-1.83396
SLC7A11	-1.30093	8.87539	-3.39032	0.00384769	-1.83496
C1R	-1.18678	7.3001	-3.38479	0.00389232	-1.84558
KRT16P2	-1.58399	12.6901	-3.37344	0.00398567	-1.86738
lnc-PPM1M-2	-1.13025	3.04932	-3.36359	0.00406842	-1.88629
LOC101929626	-1.02548	4.62907	-3.36041	0.00409554	-1.8924
OAF	-1.35943	5.01408	-3.35838	0.00411295	-1.8963
CETN4P	-1.04619	3.91866	-3.35572	0.00413585	-1.90141
C11orf91	-1.11064	1.9244	-3.3524	0.00416459	-1.90777
SEMA4F	-1.05613	4.13799	-3.35138	0.0041735	-1.90974
AURKB	-1.06015	3.50766	-3.34731	0.00420909	-1.91755
EMX2	-1.07122	8.88622	-3.337	0.00430055	-1.93731
DPH6-AS1	-1.21843	4.55415	-3.32756	0.00438613	-1.95543
SLC1A4	-1.62565	3.84986	-3.31443	0.00450787	-1.98059
TRIM43	-1.3631	5.53372	-3.31033	0.00454664	-1.98846
LINC01127	-1.0071	6.23079	-3.30253	0.00462117	-2.0034
RGAG4	-1.07855	2.91308	-3.2987	0.00465823	-2.01074
lnc-TRAPPC4-1	-1.10744	3.07368	-3.29305	0.00471339	-2.02156
CH25H	-2.69441	6.75144	-3.29046	0.0047389	-2.02652
HLA-DQA1	-1.34881	2.89489	-3.28963	0.00474715	-2.02811
RMST	-1.1481	2.61699	-3.2858	0.00478524	-2.03546
GRB10	-1.91376	5.39426	-3.28341	0.00480907	-2.04002
LGR6	-1.22904	7.46007	-3.27868	0.00485674	-2.04908
LAMB3	-1.10365	14.1147	-3.27174	0.00492748	-2.06236
KCNV1	-1.24505	2.20346	-3.26959	0.00494966	-2.06648
DACT2	-1.15823	1.96383	-3.26885	0.00495726	-2.06789
LOC101929917	-1.58854	3.75689	-3.26713	0.00497507	-2.07118
GBP1	-1.46072	3.22108	-3.24808	0.00517647	-2.10761
LOC101929340	-1.15306	2.94378	-3.24447	0.00521552	-2.11451
IRX5	-2.60293	5.0604	-3.24155	0.00524744	-2.12011
CXCL9	-2.02801	3.34807	-3.23456	0.0053243	-2.13346
EID2B	-1.01772	2.99426	-3.23059	0.00536858	-2.14105
lnc-EXOSC8-1	-1.18857	5.30074	-3.22924	0.00538364	-2.14363
LOC101927512	-1.37432	2.49443	-3.22765	0.00540155	-2.14667
RARRES1	-1.97219	3.2497	-3.2264	0.00541562	-2.14906
SPAG8	-1.04255	2.89159	-3.2232	0.00545175	-2.15516
BATF	-1.22191	4.56634	-3.22246	0.00546015	-2.15657
SAMD5	-1.17812	2.89122	-3.21926	0.00549674	-2.1627
ARL13B	-1.02422	3.80888	-3.21596	0.00553456	-2.16899
CAMK2N2	-1.04958	4.76445	-3.21502	0.0055454	-2.17078
XLOC_l2_012578	-1.2725	2.37747	-3.20793	0.00562787	-2.18432
PRKCE	-1.3196	4.64058	-3.2028	0.00568831	-2.19412
ARMCX1	-1.64385	6.05423	-3.19964	0.00572577	-2.20014
LOC101060179	-1.18629	5.88366	-3.16554	0.00614668	-2.26515
CAV1	-1.6487	9.22868	-3.15919	0.00622835	-2.27724
PACSIN1	-1.26455	2.77656	-3.15804	0.00624327	-2.27943
CREB5	-1.35552	2.08686	-3.15602	0.00626945	-2.28327
PPAPDC1A	-1.14334	9.22613	-3.15598	0.00626998	-2.28335
DPP10	-1.11831	3.61256	-3.14898	0.00636187	-2.29667
PRKD1	-1.89932	3.95605	-3.13815	0.00650664	-2.31727
LYPD1	-1.47208	7.96934	-3.13762	0.00651375	-2.31827
MNS1	-1.52437	2.90185	-3.13247	0.00658391	-2.32808
HSD17B11	-1.24015	2.7634	-3.13144	0.00659799	-2.33004
LOC400743	-1.04551	4.30527	-3.12727	0.00665533	-2.33796
RGS16	-1.67823	8.97659	-3.12601	0.00667279	-2.34036
IFITM3	-1.08615	11.6493	-3.12108	0.00674141	-2.34972
CD83	-1.41365	7.38341	-3.12047	0.00675002	-2.35089
TSPAN18	-1.80909	4.45668	-3.11744	0.00679257	-2.35664
SAA1	-1.6335	7.52273	-3.11489	0.00682866	-2.36149
C2orf40	-2.17981	3.54841	-3.11027	0.00689446	-2.37026
DRAM1	-1.64672	7.97919	-3.10995	0.00689898	-2.37086
P3H2-AS1	-1.74754	4.36092	-3.10969	0.00690274	-2.37136
LOC100131796	-1.33083	1.7518	-3.10816	0.00692466	-2.37426
FLVCR1-AS1	-1.21768	3.93715	-3.09725	0.00708327	-2.39498
PDE4B	-1.73578	4.9124	-3.09528	0.00711224	-2.39871
ARNTL	-1.26362	5.78347	-3.0844	0.0072746	-2.41935
RHOBTB3	-1.90403	4.86326	-3.06808	0.00752489	-2.45027
ZNF473	-1.15775	5.04626	-3.06784	0.00752868	-2.45073
IFITM4P	-1.28218	9.12147	-3.06767	0.00753128	-2.45105
HLA-DQA2	-1.24983	2.60815	-3.0674	0.00753547	-2.45156
C9orf43	-1.21186	3.89093	-3.06644	0.00755059	-2.45339
LOC101928530	-1.1017	3.90492	-3.04623	0.00787335	-2.49163
STXBP6	-1.32991	4.61264	-3.04261	0.00793253	-2.49847
FPR1	-1.19882	5.23655	-3.04181	0.00794572	-2.49999
XAGE2	-2.33758	4.73115	-3.04166	0.00794817	-2.50027
AMPH	-1.23442	5.4011	-3.03822	0.00800506	-2.50678
lnc-NDUFS6-8	-1.81141	5.32527	-3.03623	0.00803802	-2.51053
lnc-TNKS2-1	-1.03617	2.98354	-3.03282	0.00809496	-2.51698
TTC39C-AS1	-1.45823	3.37433	-3.03188	0.00811078	-2.51876
LARP6	-1.18921	3.22359	-3.02895	0.00816011	-2.5243
SACS	-1.26452	4.20118	-3.02116	0.00829264	-2.539
LOC101929419	-1.35947	2.55518	-3.01449	0.00840783	-2.55159
CADPS	-1.58022	4.01603	-3.01364	0.00842263	-2.5532
KCNMB4	-2.30162	4.65715	-3.00799	0.00852166	-2.56386
IRS2	-1.1729	9.27139	-3.00329	0.00860484	-2.57272
TMEM38B	-1.17442	3.93904	-3.00328	0.00860499	-2.57274
LOC101928516	-1.19047	3.52117	-3.00117	0.00864265	-2.57672
PDGFD	-1.45355	2.59664	-2.99906	0.00868042	-2.5807
RRAGD	-1.92619	3.58973	-2.9982	0.00869586	-2.58232
SKA1	-1.01175	3.60545	-2.99431	0.00876605	-2.58965
RASGEF1B	-1.07418	6.45661	-2.99193	0.00880931	-2.59414
CYP2S1	-1.2593	7.26168	-2.98823	0.00887684	-2.6011
TMSB15B	-1.21329	4.34955	-2.9874	0.00889208	-2.60267
NTRK2	-1.21472	7.31088	-2.98134	0.00900425	-2.61409
IL10RA	-1.3426	3.78623	-2.98012	0.00902683	-2.61638
CLLU1OS	-1.04234	2.1205	-2.97252	0.00916957	-2.63068
CLEC2B	-1.11469	7.96029	-2.97115	0.00919556	-2.63326
PROCR	-1.58835	4.18815	-2.96529	0.00930752	-2.64428
UST	-1.43427	3.19691	-2.96267	0.00935801	-2.64921
PMP22	-2.71585	6.13917	-2.961	0.00939029	-2.65235
FABP4	-1.56658	3.78473	-2.95764	0.00945562	-2.65867
AAED1	-1.52908	5.77066	-2.95426	0.00952188	-2.66503
lnc-LRRC38-4	-1.70804	3.68413	-2.95249	0.00955652	-2.66833
MMP10	-2.8361	4.74284	-2.94799	0.00964573	-2.67679
MAP9	-1.23401	3.7145	-2.94387	0.009728	-2.68453
AASS	-1.085	3.23854	-2.93879	0.00983047	-2.69407
CLGN	-1.41984	3.48535	-2.92828	0.0100456	-2.71377
CDSN	-1.83591	2.7026	-2.9252	0.0101095	-2.71954
TPRG1-AS1	-1.66095	4.57493	-2.92338	0.0101476	-2.72297
BHLHE22	-1.25531	2.00559	-2.92172	0.0101822	-2.72606
C11orf97	-1.33588	6.3167	-2.91917	0.010236	-2.73085
XLOC_l2_005458	-1.02796	3.22111	-2.91898	0.01024	-2.73121
SNCA	-2.22916	4.47899	-2.9154	0.0103157	-2.73791
DPP10-AS1	-1.42998	6.76456	-2.91299	0.0103671	-2.74243
NREP	-1.21186	7.80375	-2.91026	0.0104255	-2.74754
KLF15	-1.02764	1.88297	-2.90429	0.0105542	-2.7587
HLA-DPB1	-1.20927	5.24419	-2.90373	0.0105665	-2.75975
SFTA2	-1.00461	3.70467	-2.90354	0.0105706	-2.76011
CXCL1	-2.75654	5.68805	-2.89494	0.0107593	-2.77619
GULP1	-1.25057	2.39722	-2.89485	0.0107613	-2.77636
PTGS1	-1.23683	4.061	-2.89011	0.0108666	-2.78522
PDGFC	-1.93433	5.1827	-2.8882	0.0109094	-2.78878
lnc-RP11-467M13.1.1-1	-1.06443	1.52023	-2.88338	0.0110182	-2.7978
C1S	-1.25814	3.98317	-2.88176	0.0110549	-2.80083
BCL2L10	-1.04244	6.21903	-2.86873	0.0113549	-2.82514
NLRP10	-1.09248	1.89998	-2.86006	0.0115586	-2.84129
ANXA5	-1.39339	10.3195	-2.85753	0.0116189	-2.84601
FETUB	-1.25584	2.1207	-2.85213	0.0117484	-2.85607
RTN4RL1	-1.02867	5.06403	-2.85054	0.0117868	-2.85904
DPY19L1	-1.05514	3.6636	-2.84822	0.0118431	-2.86336
OSMR	-1.14759	3.40246	-2.84811	0.0118456	-2.86355
MELK	-1.11363	5.41171	-2.84042	0.012034	-2.87787
SGPP2	-1.1161	6.47313	-2.83685	0.0121224	-2.8845
SLC16A14	-1.5536	2.63431	-2.82405	0.0124446	-2.90829
GNB4	-1.19154	5.00759	-2.82261	0.0124814	-2.91097
SPNS2	-1.31897	10.7646	-2.82034	0.0125395	-2.91518
ZNF483	-1.12194	4.68861	-2.81568	0.0126598	-2.92383
AWAT2	-1.2854	3.52362	-2.81384	0.0127076	-2.92725
ARHGEF40	-1.02516	7.3507	-2.8024	0.0130087	-2.94846
A2ML1	-1.06671	5.8435	-2.80202	0.0130186	-2.94915
ZNF408	-1.14224	4.19921	-2.79599	0.0131805	-2.96034
RERG	-1.69948	4.53542	-2.7903	0.0133345	-2.97086
C3	-1.73042	6.19085	-2.789	0.01337	-2.97327
KRT2	-1.51881	3.35358	-2.78807	0.0133956	-2.975
TRO	-1.052	2.42562	-2.78195	0.0135642	-2.98632
NOS1	-1.28819	2.85837	-2.77711	0.0136989	-2.99527
LRRC3B	-1.67828	2.47943	-2.7753	0.0137496	-2.99861
SLC2A14	-1.67337	4.55192	-2.77347	0.0138011	-3.00199
lnc-UXS1-3	-1.0694	2.38659	-2.76702	0.0139841	-3.01391
RBP1	-2.0482	5.88723	-2.76322	0.0140929	-3.02091
IRX3	-1.71928	4.38611	-2.75544	0.0143185	-3.03527
LST1	-1.1204	2.78031	-2.75371	0.0143691	-3.03846
DDX25	-1.40042	4.50513	-2.74848	0.0145229	-3.04809
BIN2	-1.20227	2.71776	-2.74846	0.0145236	-3.04813
SCHIP1	-1.09741	7.53152	-2.74019	0.0147705	-3.06336
lnc-ANKRA2-3	-1.81421	4.11164	-2.73588	0.0149009	-3.0713
SCN4B	-1.55439	4.14608	-2.73011	0.0150769	-3.08191
lnc-C2orf49-2	-1.23529	1.84446	-2.72585	0.0152084	-3.08975
ARMCX2	-1.03849	5.80824	-2.72526	0.0152265	-3.09082
IQCJ-SCHIP1	-1.08304	5.07736	-2.72375	0.0152733	-3.09359
NOS2	-2.13678	7.89238	-2.72356	0.0152793	-3.09395
PRICKLE2	-1.2861	3.7348	-2.71865	0.0154328	-3.10297
XLOC_l2_009303	-1.05374	2.6921	-2.70594	0.0158367	-3.12628
LOC81691	-1.02163	3.21834	-2.69452	0.0162084	-3.1472
FAM101A	-1.26786	2.54173	-2.68992	0.0163608	-3.15564
MIR4697HG	-1.51683	3.7799	-2.68286	0.0165967	-3.16854
PDZK1	-1.32466	4.23168	-2.67366	0.0169093	-3.18536
lnc-CLDN6-1	-1.12553	3.10854	-2.67213	0.016962	-3.18816
ARL9	-1.12524	4.00367	-2.66791	0.0171077	-3.19586
FGFBP3	-1.02382	3.99549	-2.66758	0.0171191	-3.19646
SLC40A1	-1.40095	2.30007	-2.66725	0.0171305	-3.19706
NTN4	-1.54325	2.73059	-2.66353	0.0172602	-3.20385
SCNN1G	-1.61377	3.52266	-2.66154	0.0173301	-3.20749
KRT4	-1.46415	13.6559	-2.66015	0.0173789	-3.21002
IFITM2	-1.05205	10.7173	-2.65629	0.0175152	-3.21705
LOC102723554	-1.27009	2.86281	-2.65275	0.0176412	-3.2235
DUSP10	-1.4155	6.29673	-2.6516	0.0176823	-3.22559
CERS4	-1.19468	5.84871	-2.65094	0.017706	-3.2268
DNER	-1.14017	7.31412	-2.64834	0.0177993	-3.23153
lnc-AGPAT6-1	-1.16994	2.66716	-2.64046	0.0180854	-3.24587
lnc-MTERFD3-1	-1.31907	3.04394	-2.63977	0.0181107	-3.24713
ZNF239	-1.53287	4.92247	-2.6367	0.0182234	-3.25271
PTPLAD2	-1.07965	5.99204	-2.63313	0.0183553	-3.25919
KDELR3	-1.09412	3.44085	-2.63184	0.0184035	-3.26155
EDN2	-2.62723	4.08698	-2.62824	0.0185378	-3.26808
GNGT1	-1.00503	6.12107	-2.62658	0.0185999	-3.27108
COL18A1	-1.07381	11.9306	-2.62053	0.0188287	-3.28207
lnc-XRCC2-3	-1.40724	2.23891	-2.61693	0.018966	-3.2886
ZNF469	-1.42656	6.23273	-2.61603	0.0190005	-3.29023
BEX5	-1.11515	4.82471	-2.61293	0.0191197	-3.29585
AP3B2	-1.411	4.47609	-2.60862	0.0192866	-3.30365
lnc-C20orf202-1	-1.20006	1.84841	-2.60205	0.019544	-3.31555
CPQ	-1.50554	4.51478	-2.60109	0.0195819	-3.31729
ZNF703	-1.2083	3.55017	-2.6002	0.0196171	-3.3189
LCN2	-1.549	9.75418	-2.6	0.0196251	-3.31927
POFUT2	-1.03596	3.22131	-2.59929	0.0196528	-3.32053
PROSER2	-1.0039	5.47291	-2.58597	0.0201876	-3.34462
TSHZ2	-1.09872	1.92344	-2.57268	0.0207346	-3.36858
OASL	-1.4209	5.74881	-2.57043	0.0208288	-3.37265
PIGR	-3.05682	4.93651	-2.56672	0.0209844	-3.37931
lnc-CDH3-1	-1.29529	3.88932	-2.56259	0.0211596	-3.38676
lnc-CTD-2054N24.2.1-1	-1.39354	2.72007	-2.56205	0.0211825	-3.38773
MESP1	-1.37171	2.77913	-2.56047	0.0212499	-3.39057
lnc-HPS4-1	-1.19965	2.74747	-2.55247	0.021594	-3.40495
ASB15	-1.28417	2.64604	-2.5513	0.0216448	-3.40706
KCNIP3	-1.81837	3.72861	-2.54718	0.0218242	-3.41445
CES1	-1.33968	5.16317	-2.5464	0.0218587	-3.41586
HHIPL2	-1.07431	2.46549	-2.5428	0.0220169	-3.42231
lnc-EIF4EBP1-1	-1.04897	2.85123	-2.53571	0.022332	-3.43502
CEACAM3	-1.02158	3.43632	-2.5343	0.0223951	-3.43754
DENND5B	-1.07582	2.98982	-2.52641	0.022752	-3.45168
LOC101928304	-1.40209	4.00488	-2.51623	0.0232205	-3.46989
lnc-MX1-3	-1.85814	5.83822	-2.51515	0.0232707	-3.47182
OR7A10	-1.21493	2.74088	-2.5122	0.0234081	-3.47708
RAB32	-1.01311	5.75663	-2.50649	0.023677	-3.48728
HIPK4	-1.1021	1.62105	-2.50467	0.0237634	-3.49053
RHOF	-1.17464	4.27274	-2.50334	0.0238268	-3.4929
LOC101927187	-1.59258	5.53616	-2.50049	0.0239624	-3.49797
PARD6B	-1.0396	7.23778	-2.48982	0.0244785	-3.51698
TRIL	-1.52369	6.09344	-2.48763	0.0245859	-3.52089
XLOC_l2_015722	-1.04614	5.11067	-2.48643	0.0246446	-3.52301
DCN	-1.3464	8.07354	-2.48603	0.0246645	-3.52373
LOC101928569	-1.02473	2.1884	-2.48074	0.0249257	-3.53312
MYOC	-1.67468	4.05002	-2.48031	0.0249473	-3.5339
LOC101926887	-1.13	3.198	-2.47903	0.0250108	-3.53616
ZDHHC2	-1.73216	4.18465	-2.47768	0.0250784	-3.53857
HAS3	-1.22361	4.52253	-2.47692	0.0251161	-3.53991
IGSF21	-1.02446	2.64523	-2.47609	0.0251577	-3.54138
ARID5B	-1.03142	6.82574	-2.47565	0.0251798	-3.54216
SLIT2	-1.7294	7.14471	-2.47121	0.0254035	-3.55004
TLR6	-1.20491	4.65732	-2.46264	0.025841	-3.56525
ISM1	-1.28516	3.69501	-2.45466	0.0262545	-3.57938
PTGER4	-1.87848	4.44282	-2.44851	0.026577	-3.59025
CACNA1E	-1.41496	3.81061	-2.44739	0.0266364	-3.59223
lnc-HSPA4-3	-1.15342	6.32869	-2.44511	0.0267574	-3.59626
FAM107A	-1.00432	3.96522	-2.44048	0.0270044	-3.60443
SPATA19	-1.06069	3.4037	-2.43061	0.0275388	-3.62185
ARHGAP20	-1.02665	4.26704	-2.42817	0.0276722	-3.62615
FAM177B	-1.09443	10.0823	-2.4224	0.0279906	-3.63631
TRIML2	-1.49759	2.45306	-2.42222	0.0280006	-3.63663
LOC100128517	-1.1314	4.22111	-2.41911	0.0281735	-3.64209
SOCS2	-1.46552	5.64746	-2.41794	0.0282388	-3.64415
C9orf152	-1.16795	2.48621	-2.41546	0.0283778	-3.64851
CYP1B1	-1.77224	4.52585	-2.41287	0.0285239	-3.65307
LOC101927318	-2.07022	3.6808	-2.41277	0.0285293	-3.65323
LBH	-1.04234	3.91596	-2.39958	0.0292832	-3.67637
SPTBN5	-1.08405	3.41942	-2.39918	0.0293063	-3.67707
SH2B3	-1.10347	4.07369	-2.39779	0.0293872	-3.67952
TUBB2B	-1.50724	2.7299	-2.39362	0.0296304	-3.68682
GNG11	-1.52533	2.90889	-2.39189	0.029732	-3.68986
lnc-C14orf37-1	-1.40187	4.57863	-2.38438	0.0301756	-3.70298
PLA2G1B	-1.0732	3.0491	-2.37729	0.0306008	-3.71537
HCG17	-1.00915	3.20951	-2.3767	0.0306361	-3.71639
RBP4	-1.02632	2.59567	-2.37225	0.030906	-3.72416
COL9A3	-1.08989	7.31551	-2.37051	0.0310126	-3.72721
SPON1	-1.9586	3.89189	-2.37002	0.031042	-3.72804
SPINK2	-1.49	3.06693	-2.36956	0.0310705	-3.72885
SMCO4	-1.04173	4.54649	-2.36564	0.0313112	-3.73568
DIRAS2	-1.03031	2.24848	-2.3636	0.0314375	-3.73924
SLC22A4	-1.27246	4.03959	-2.35972	0.0316785	-3.746
UAP1L1	-1.3595	3.40806	-2.35808	0.0317809	-3.74885
ACSM3	-1.03036	2.77376	-2.35728	0.0318305	-3.75023
ASPA	-1.13487	2.80903	-2.35451	0.0320042	-3.75504
CABP7	-1.31768	2.75834	-2.33863	0.0330186	-3.78261
lnc-RP11-6F2.7.1-1	-1.00207	2.06226	-2.33815	0.0330497	-3.78344
VEGFC	-1.3825	2.55107	-2.33549	0.0332229	-3.78806
FBXL13	-1.03227	4.08483	-2.3267	0.0338	-3.80325
G0S2	-2.89952	3.62216	-2.32196	0.034116	-3.81146
GPR111	-1.04369	2.77304	-2.32155	0.0341434	-3.81217
CLIC6	-1.71902	3.14657	-2.32128	0.0341615	-3.81264
TMEM158	-2.29126	6.28896	-2.31464	0.0346078	-3.82408
FAM149A	-1.5388	3.24625	-2.31411	0.0346441	-3.825
IGFBP3	-1.44637	8.04537	-2.30717	0.0351177	-3.83697
AXIN2	-1.23958	3.13247	-2.2938	0.0360468	-3.85996
CITED2	-1.0204	8.89799	-2.288	0.0364571	-3.86992
C11orf53	-1.18149	2.59324	-2.28619	0.0365856	-3.87302
NMNAT2	-1.02461	5.04917	-2.28496	0.0366735	-3.87512
DLGAP2	-1.02522	3.35086	-2.28422	0.0367269	-3.87641
CHST14	-1.10067	3.02178	-2.28233	0.0368622	-3.87964
HSD17B6	-1.05181	4.00784	-2.27311	0.03753	-3.89542
KLHL30	-1.4837	2.77174	-2.27042	0.0377275	-3.90003
S100A2	-1.12281	13.167	-2.26493	0.0381321	-3.9094
SHCBP1	-1.23447	4.48892	-2.25708	0.0387185	-3.92279
SLAMF7	-1.2893	7.08255	-2.25668	0.0387489	-3.92348
LINC01096	-1.01004	2.2502	-2.25271	0.0390487	-3.93024
SYNPO	-1.03482	4.42373	-2.25248	0.0390662	-3.93064
LOC102724626	-1.18294	3.60128	-2.25052	0.0392148	-3.93397
CYBB	-1.14025	3.16654	-2.23707	0.0402513	-3.95684
CYP27A1	-1.26798	6.55367	-2.23673	0.040278	-3.95742
FLJ31715	-1.11443	2.67425	-2.23631	0.0403102	-3.95812
lnc-NAV3-1	-1.13388	7.04451	-2.23172	0.0406707	-3.96591
ANKRD35	-1.47755	4.88206	-2.23169	0.0406727	-3.96596
LOC101929949	-1.05631	1.98527	-2.22686	0.041055	-3.97415
SCRG1	-2.51122	4.1954	-2.22407	0.0412772	-3.97887
PTN	-2.66352	6.78909	-2.22125	0.041503	-3.98365
CA2	-1.75334	2.37981	-2.21995	0.0416075	-3.98585
SLC4A4	-1.12524	3.11831	-2.21694	0.0418498	-3.99092
TGFB2-AS1	-1.32943	3.67391	-2.20435	0.0428793	-4.01217
IL1R2	-2.02268	5.11553	-2.20343	0.0429553	-4.01372
PHLDA1	-1.16018	3.44268	-2.20218	0.0430592	-4.01583
CADM3	-1.45242	3.21607	-2.20021	0.0432234	-4.01915
FCER1A	-1.53206	4.10227	-2.19921	0.0433063	-4.02082
NUPR1	-1.11618	11.1669	-2.18014	0.0449251	-4.05285
MMP7	-1.50368	2.00325	-2.1749	0.0453798	-4.06162
GPRC5A	-1.1223	8.43411	-2.16744	0.0460349	-4.07411
DYRK3	-1.592	4.00018	-2.16444	0.0462999	-4.07911
lnc-ABCD3-1	-1.23991	3.57601	-2.16281	0.0464449	-4.08183
GPHB5	-1.10183	5.71663	-2.15587	0.0470669	-4.09341
RRM2	-1.06904	4.28315	-2.15577	0.0470764	-4.09358
LUM	-1.18186	7.53608	-2.15485	0.0471593	-4.09511
MMP1	-2.51343	3.83218	-2.14937	0.0476567	-4.10424
KLK5	-1.17392	8.64593	-2.13925	0.0485876	-4.12105
SMOX	-1.7823	3.51316	-2.1371	0.0487879	-4.12462
CA12	-1.46035	2.54457	-2.12953	0.0494973	-4.13715
SYBU	-1.01344	2.92021	-2.12775	0.0496664	-4.14011
