# Supplementary material for: Multi‐dataset identification of innovative feature genes and molecular mechanisms in keratoconus
Source: J Cell Mol Med. 2024 Sep 19;28(18):e70079. doi: 10.1111/jcmm.70079 (PMC11412914; doi:10.1111/jcmm.70079)
Supplement: Supplementary file 2 — Material S2. [file JCMM-28-e70079-s002.zip]

Archive with 2,551 entries (2,545 files):
- 7.GSEA analysis/1.ARL11/
- 7.GSEA analysis/1.ARL11/enplot_KEGG_ABC_TRANSPORTERS_90.png
- 7.GSEA analysis/1.ARL11/enplot_KEGG_ADHERENS_JUNCTION_177.png
- 7.GSEA analysis/1.ARL11/enplot_KEGG_ALANINE_ASPARTATE_AND_GLUTAMATE_METABOLISM_75.png
- 7.GSEA analysis/1.ARL11/enplot_KEGG_ALDOSTERONE_REGULATED_SODIUM_REABSORPTION_273.png
- 7.GSEA analysis/1.ARL11/enplot_KEGG_ALLOGRAFT_REJECTION_204.png
- 7.GSEA analysis/1.ARL11/enplot_KEGG_ALPHA_LINOLENIC_ACID_METABOLISM_219.png
- 7.GSEA analysis/1.ARL11/enplot_KEGG_ANTIGEN_PROCESSING_AND_PRESENTATION_93.png
- 7.GSEA analysis/1.ARL11/enplot_KEGG_ARACHIDONIC_ACID_METABOLISM_291.png
- 7.GSEA analysis/1.ARL11/enplot_KEGG_ARRHYTHMOGENIC_RIGHT_VENTRICULAR_CARDIOMYOPATHY_ARVC_183.png
- 7.GSEA analysis/1.ARL11/enplot_KEGG_ASCORBATE_AND_ALDARATE_METABOLISM_9.png
- 7.GSEA analysis/1.ARL11/enplot_KEGG_AUTOIMMUNE_THYROID_DISEASE_171.png
- 7.GSEA analysis/1.ARL11/enplot_KEGG_BASAL_CELL_CARCINOMA_168.png
- 7.GSEA analysis/1.ARL11/enplot_KEGG_BASAL_TRANSCRIPTION_FACTORS_198.png
- 7.GSEA analysis/1.ARL11/enplot_KEGG_BASE_EXCISION_REPAIR_21.png
- 7.GSEA analysis/1.ARL11/enplot_KEGG_BETA_ALANINE_METABOLISM_63.png
- 7.GSEA analysis/1.ARL11/enplot_KEGG_BIOSYNTHESIS_OF_UNSATURATED_FATTY_ACIDS_72.png
- 7.GSEA analysis/1.ARL11/enplot_KEGG_BLADDER_CANCER_216.png
- 7.GSEA analysis/1.ARL11/enplot_KEGG_BUTANOATE_METABOLISM_255.png
- 7.GSEA analysis/1.ARL11/enplot_KEGG_CARDIAC_MUSCLE_CONTRACTION_54.png
- 7.GSEA analysis/1.ARL11/enplot_KEGG_COLORECTAL_CANCER_108.png
- 7.GSEA analysis/1.ARL11/enplot_KEGG_CYSTEINE_AND_METHIONINE_METABOLISM_135.png
- 7.GSEA analysis/1.ARL11/enplot_KEGG_CYTOKINE_CYTOKINE_RECEPTOR_INTERACTION_249.png
- 7.GSEA analysis/1.ARL11/enplot_KEGG_DORSO_VENTRAL_AXIS_FORMATION_282.png
- 7.GSEA analysis/1.ARL11/enplot_KEGG_DRUG_METABOLISM_CYTOCHROME_P450_96.png
- 7.GSEA analysis/1.ARL11/enplot_KEGG_EPITHELIAL_CELL_SIGNALING_IN_HELICOBACTER_PYLORI_INFECTION_294.png
- 7.GSEA analysis/1.ARL11/enplot_KEGG_ETHER_LIPID_METABOLISM_174.png
- 7.GSEA analysis/1.ARL11/enplot_KEGG_FC_EPSILON_RI_SIGNALING_PATHWAY_222.png
- 7.GSEA analysis/1.ARL11/enplot_KEGG_GALACTOSE_METABOLISM_48.png
- 7.GSEA analysis/1.ARL11/enplot_KEGG_GAP_JUNCTION_123.png
- 7.GSEA analysis/1.ARL11/enplot_KEGG_GLUTATHIONE_METABOLISM_252.png
- 7.GSEA analysis/1.ARL11/enplot_KEGG_GLYCEROLIPID_METABOLISM_66.png
- 7.GSEA analysis/1.ARL11/enplot_KEGG_GLYCINE_SERINE_AND_THREONINE_METABOLISM_15.png
- 7.GSEA analysis/1.ARL11/enplot_KEGG_GLYCOLYSIS_GLUCONEOGENESIS_246.png
- 7.GSEA analysis/1.ARL11/enplot_KEGG_GLYCOSAMINOGLYCAN_BIOSYNTHESIS_CHONDROITIN_SULFATE_156.png
- 7.GSEA analysis/1.ARL11/enplot_KEGG_GLYCOSAMINOGLYCAN_BIOSYNTHESIS_HEPARAN_SULFATE_81.png
- 7.GSEA analysis/1.ARL11/enplot_KEGG_GLYCOSAMINOGLYCAN_BIOSYNTHESIS_KERATAN_SULFATE_276.png
- 7.GSEA analysis/1.ARL11/enplot_KEGG_GLYCOSAMINOGLYCAN_DEGRADATION_114.png
- 7.GSEA analysis/1.ARL11/enplot_KEGG_GLYCOSPHINGOLIPID_BIOSYNTHESIS_GANGLIO_SERIES_6.png
- 7.GSEA analysis/1.ARL11/enplot_KEGG_GLYOXYLATE_AND_DICARBOXYLATE_METABOLISM_18.png
- 7.GSEA analysis/1.ARL11/enplot_KEGG_GNRH_SIGNALING_PATHWAY_117.png
- 7.GSEA analysis/1.ARL11/enplot_KEGG_HEDGEHOG_SIGNALING_PATHWAY_237.png
- 7.GSEA analysis/1.ARL11/enplot_KEGG_HEMATOPOIETIC_CELL_LINEAGE_105.png
- 7.GSEA analysis/1.ARL11/enplot_KEGG_HISTIDINE_METABOLISM_78.png
- 7.GSEA analysis/1.ARL11/enplot_KEGG_HOMOLOGOUS_RECOMBINATION_45.png
- 7.GSEA analysis/1.ARL11/enplot_KEGG_HUNTINGTONS_DISEASE_189.png
- 7.GSEA analysis/1.ARL11/enplot_KEGG_HYPERTROPHIC_CARDIOMYOPATHY_HCM_132.png
- 7.GSEA analysis/1.ARL11/enplot_KEGG_INSULIN_SIGNALING_PATHWAY_138.png
- 7.GSEA analysis/1.ARL11/enplot_KEGG_INTESTINAL_IMMUNE_NETWORK_FOR_IGA_PRODUCTION_300.png
- 7.GSEA analysis/1.ARL11/enplot_KEGG_JAK_STAT_SIGNALING_PATHWAY_258.png
- 7.GSEA analysis/1.ARL11/enplot_KEGG_LEUKOCYTE_TRANSENDOTHELIAL_MIGRATION_111.png
- 7.GSEA analysis/1.ARL11/enplot_KEGG_LINOLEIC_ACID_METABOLISM_210.png
- 7.GSEA analysis/1.ARL11/enplot_KEGG_LONG_TERM_DEPRESSION_165.png
- 7.GSEA analysis/1.ARL11/enplot_KEGG_LYSINE_DEGRADATION_270.png
- 7.GSEA analysis/1.ARL11/enplot_KEGG_MAPK_SIGNALING_PATHWAY_231.png
- 7.GSEA analysis/1.ARL11/enplot_KEGG_MELANOGENESIS_225.png
- 7.GSEA analysis/1.ARL11/enplot_KEGG_METABOLISM_OF_XENOBIOTICS_BY_CYTOCHROME_P450_201.png
- 7.GSEA analysis/1.ARL11/enplot_KEGG_MISMATCH_REPAIR_84.png
- 7.GSEA analysis/1.ARL11/enplot_KEGG_NEUROACTIVE_LIGAND_RECEPTOR_INTERACTION_57.png
- 7.GSEA analysis/1.ARL11/enplot_KEGG_NEUROTROPHIN_SIGNALING_PATHWAY_261.png
- 7.GSEA analysis/1.ARL11/enplot_KEGG_NON_SMALL_CELL_LUNG_CANCER_99.png
- 7.GSEA analysis/1.ARL11/enplot_KEGG_NOTCH_SIGNALING_PATHWAY_288.png
- 7.GSEA analysis/1.ARL11/enplot_KEGG_NUCLEOTIDE_EXCISION_REPAIR_30.png
- 7.GSEA analysis/1.ARL11/enplot_KEGG_OLFACTORY_TRANSDUCTION_195.png
- 7.GSEA analysis/1.ARL11/enplot_KEGG_OTHER_GLYCAN_DEGRADATION_159.png
- 7.GSEA analysis/1.ARL11/enplot_KEGG_OXIDATIVE_PHOSPHORYLATION_180.png
- 7.GSEA analysis/1.ARL11/enplot_KEGG_PANCREATIC_CANCER_141.png
- 7.GSEA analysis/1.ARL11/enplot_KEGG_PANTOTHENATE_AND_COA_BIOSYNTHESIS_144.png
- 7.GSEA analysis/1.ARL11/enplot_KEGG_PATHWAYS_IN_CANCER_234.png
- 7.GSEA analysis/1.ARL11/enplot_KEGG_PENTOSE_AND_GLUCURONATE_INTERCONVERSIONS_24.png
- 7.GSEA analysis/1.ARL11/enplot_KEGG_PEROXISOME_69.png
- 7.GSEA analysis/1.ARL11/enplot_KEGG_PHENYLALANINE_METABOLISM_42.png
- 7.GSEA analysis/1.ARL11/enplot_KEGG_PHOSPHATIDYLINOSITOL_SIGNALING_SYSTEM_33.png
- 7.GSEA analysis/1.ARL11/enplot_KEGG_PORPHYRIN_AND_CHLOROPHYLL_METABOLISM_3.png
- 7.GSEA analysis/1.ARL11/enplot_KEGG_PPAR_SIGNALING_PATHWAY_147.png
- 7.GSEA analysis/1.ARL11/enplot_KEGG_PRIMARY_BILE_ACID_BIOSYNTHESIS_36.png
- 7.GSEA analysis/1.ARL11/enplot_KEGG_PRIMARY_IMMUNODEFICIENCY_27.png
- 7.GSEA analysis/1.ARL11/enplot_KEGG_PROSTATE_CANCER_267.png
- 7.GSEA analysis/1.ARL11/enplot_KEGG_PROTEIN_EXPORT_129.png
- 7.GSEA analysis/1.ARL11/enplot_KEGG_PROXIMAL_TUBULE_BICARBONATE_RECLAMATION_297.png
- 7.GSEA analysis/1.ARL11/enplot_KEGG_PYRUVATE_METABOLISM_243.png
- 7.GSEA analysis/1.ARL11/enplot_KEGG_REGULATION_OF_AUTOPHAGY_162.png
- 7.GSEA analysis/1.ARL11/enplot_KEGG_RENIN_ANGIOTENSIN_SYSTEM_153.png
- 7.GSEA analysis/1.ARL11/enplot_KEGG_RETINOL_METABOLISM_102.png
- 7.GSEA analysis/1.ARL11/enplot_KEGG_RIG_I_LIKE_RECEPTOR_SIGNALING_PATHWAY_207.png
- 7.GSEA analysis/1.ARL11/enplot_KEGG_RNA_DEGRADATION_39.png
- 7.GSEA analysis/1.ARL11/enplot_KEGG_SMALL_CELL_LUNG_CANCER_120.png
- 7.GSEA analysis/1.ARL11/enplot_KEGG_SNARE_INTERACTIONS_IN_VESICULAR_TRANSPORT_192.png
- 7.GSEA analysis/1.ARL11/enplot_KEGG_SPLICEOSOME_150.png
- 7.GSEA analysis/1.ARL11/enplot_KEGG_STARCH_AND_SUCROSE_METABOLISM_12.png
- 7.GSEA analysis/1.ARL11/enplot_KEGG_STEROID_BIOSYNTHESIS_87.png
- 7.GSEA analysis/1.ARL11/enplot_KEGG_STEROID_HORMONE_BIOSYNTHESIS_279.png
- 7.GSEA analysis/1.ARL11/enplot_KEGG_TASTE_TRANSDUCTION_51.png
- 7.GSEA analysis/1.ARL11/enplot_KEGG_TGF_BETA_SIGNALING_PATHWAY_186.png
- 7.GSEA analysis/1.ARL11/enplot_KEGG_THYROID_CANCER_264.png
- 7.GSEA analysis/1.ARL11/enplot_KEGG_TIGHT_JUNCTION_213.png
- 7.GSEA analysis/1.ARL11/enplot_KEGG_TYROSINE_METABOLISM_240.png
- 7.GSEA analysis/1.ARL11/enplot_KEGG_UBIQUITIN_MEDIATED_PROTEOLYSIS_126.png
- 7.GSEA analysis/1.ARL11/enplot_KEGG_VASCULAR_SMOOTH_MUSCLE_CONTRACTION_228.png
- 7.GSEA analysis/1.ARL11/enplot_KEGG_VEGF_SIGNALING_PATHWAY_285.png
- 7.GSEA analysis/1.ARL11/enplot_KEGG_VIBRIO_CHOLERAE_INFECTION_60.png
- 7.GSEA analysis/1.ARL11/gene_set_sizes.tsv
- 7.GSEA analysis/1.ARL11/global_es_histogram.png
- 7.GSEA analysis/1.ARL11/gsea_report_for_h_1678852737554.html
- 7.GSEA analysis/1.ARL11/gsea_report_for_h_1678852737554.tsv
- 7.GSEA analysis/1.ARL11/gsea_report_for_l_1678852737554.html
- 7.GSEA analysis/1.ARL11/gsea_report_for_l_1678852737554.tsv
- 7.GSEA analysis/1.ARL11/gset_rnd_es_dist_101.png
- 7.GSEA analysis/1.ARL11/gset_rnd_es_dist_104.png
- 7.GSEA analysis/1.ARL11/gset_rnd_es_dist_107.png
- 7.GSEA analysis/1.ARL11/gset_rnd_es_dist_11.png
- 7.GSEA analysis/1.ARL11/gset_rnd_es_dist_110.png
- 7.GSEA analysis/1.ARL11/gset_rnd_es_dist_113.png
- 7.GSEA analysis/1.ARL11/gset_rnd_es_dist_116.png
- 7.GSEA analysis/1.ARL11/gset_rnd_es_dist_119.png
- 7.GSEA analysis/1.ARL11/gset_rnd_es_dist_122.png
- 7.GSEA analysis/1.ARL11/gset_rnd_es_dist_125.png
- 7.GSEA analysis/1.ARL11/gset_rnd_es_dist_128.png
- 7.GSEA analysis/1.ARL11/gset_rnd_es_dist_131.png
- 7.GSEA analysis/1.ARL11/gset_rnd_es_dist_134.png
- 7.GSEA analysis/1.ARL11/gset_rnd_es_dist_137.png
- 7.GSEA analysis/1.ARL11/gset_rnd_es_dist_14.png
- 7.GSEA analysis/1.ARL11/gset_rnd_es_dist_140.png
- 7.GSEA analysis/1.ARL11/gset_rnd_es_dist_143.png
- 7.GSEA analysis/1.ARL11/gset_rnd_es_dist_146.png
- 7.GSEA analysis/1.ARL11/gset_rnd_es_dist_149.png
- 7.GSEA analysis/1.ARL11/gset_rnd_es_dist_152.png
- 7.GSEA analysis/1.ARL11/gset_rnd_es_dist_155.png
- 7.GSEA analysis/1.ARL11/gset_rnd_es_dist_158.png
- 7.GSEA analysis/1.ARL11/gset_rnd_es_dist_161.png
- 7.GSEA analysis/1.ARL11/gset_rnd_es_dist_164.png
- 7.GSEA analysis/1.ARL11/gset_rnd_es_dist_167.png
- 7.GSEA analysis/1.ARL11/gset_rnd_es_dist_17.png
- 7.GSEA analysis/1.ARL11/gset_rnd_es_dist_170.png
- 7.GSEA analysis/1.ARL11/gset_rnd_es_dist_173.png
- 7.GSEA analysis/1.ARL11/gset_rnd_es_dist_176.png
- 7.GSEA analysis/1.ARL11/gset_rnd_es_dist_179.png
- 7.GSEA analysis/1.ARL11/gset_rnd_es_dist_182.png
- 7.GSEA analysis/1.ARL11/gset_rnd_es_dist_185.png
- 7.GSEA analysis/1.ARL11/gset_rnd_es_dist_188.png
- 7.GSEA analysis/1.ARL11/gset_rnd_es_dist_191.png
- 7.GSEA analysis/1.ARL11/gset_rnd_es_dist_194.png
- 7.GSEA analysis/1.ARL11/gset_rnd_es_dist_197.png
- 7.GSEA analysis/1.ARL11/gset_rnd_es_dist_20.png
- 7.GSEA analysis/1.ARL11/gset_rnd_es_dist_200.png
- 7.GSEA analysis/1.ARL11/gset_rnd_es_dist_203.png
- 7.GSEA analysis/1.ARL11/gset_rnd_es_dist_206.png
- 7.GSEA analysis/1.ARL11/gset_rnd_es_dist_209.png
- 7.GSEA analysis/1.ARL11/gset_rnd_es_dist_212.png
- 7.GSEA analysis/1.ARL11/gset_rnd_es_dist_215.png
- 7.GSEA analysis/1.ARL11/gset_rnd_es_dist_218.png
- 7.GSEA analysis/1.ARL11/gset_rnd_es_dist_221.png
- 7.GSEA analysis/1.ARL11/gset_rnd_es_dist_224.png
- 7.GSEA analysis/1.ARL11/gset_rnd_es_dist_227.png
- 7.GSEA analysis/1.ARL11/gset_rnd_es_dist_23.png
- 7.GSEA analysis/1.ARL11/gset_rnd_es_dist_230.png
- 7.GSEA analysis/1.ARL11/gset_rnd_es_dist_233.png
- 7.GSEA analysis/1.ARL11/gset_rnd_es_dist_236.png
- 7.GSEA analysis/1.ARL11/gset_rnd_es_dist_239.png
- 7.GSEA analysis/1.ARL11/gset_rnd_es_dist_242.png
- 7.GSEA analysis/1.ARL11/gset_rnd_es_dist_245.png
- 7.GSEA analysis/1.ARL11/gset_rnd_es_dist_248.png
- 7.GSEA analysis/1.ARL11/gset_rnd_es_dist_251.png
- 7.GSEA analysis/1.ARL11/gset_rnd_es_dist_254.png
- 7.GSEA analysis/1.ARL11/gset_rnd_es_dist_257.png
- 7.GSEA analysis/1.ARL11/gset_rnd_es_dist_26.png
- 7.GSEA analysis/1.ARL11/gset_rnd_es_dist_260.png
- 7.GSEA analysis/1.ARL11/gset_rnd_es_dist_263.png
- 7.GSEA analysis/1.ARL11/gset_rnd_es_dist_266.png
- 7.GSEA analysis/1.ARL11/gset_rnd_es_dist_269.png
- 7.GSEA analysis/1.ARL11/gset_rnd_es_dist_272.png
- 7.GSEA analysis/1.ARL11/gset_rnd_es_dist_275.png
- 7.GSEA analysis/1.ARL11/gset_rnd_es_dist_278.png
- 7.GSEA analysis/1.ARL11/gset_rnd_es_dist_281.png
- 7.GSEA analysis/1.ARL11/gset_rnd_es_dist_284.png
- 7.GSEA analysis/1.ARL11/gset_rnd_es_dist_287.png
- 7.GSEA analysis/1.ARL11/gset_rnd_es_dist_29.png
- 7.GSEA analysis/1.ARL11/gset_rnd_es_dist_290.png
- 7.GSEA analysis/1.ARL11/gset_rnd_es_dist_293.png
- 7.GSEA analysis/1.ARL11/gset_rnd_es_dist_296.png
- 7.GSEA analysis/1.ARL11/gset_rnd_es_dist_299.png
- 7.GSEA analysis/1.ARL11/gset_rnd_es_dist_302.png
- 7.GSEA analysis/1.ARL11/gset_rnd_es_dist_32.png
- 7.GSEA analysis/1.ARL11/gset_rnd_es_dist_35.png
- 7.GSEA analysis/1.ARL11/gset_rnd_es_dist_38.png
- 7.GSEA analysis/1.ARL11/gset_rnd_es_dist_41.png
- 7.GSEA analysis/1.ARL11/gset_rnd_es_dist_44.png
- 7.GSEA analysis/1.ARL11/gset_rnd_es_dist_47.png
- 7.GSEA analysis/1.ARL11/gset_rnd_es_dist_5.png
- 7.GSEA analysis/1.ARL11/gset_rnd_es_dist_50.png
- 7.GSEA analysis/1.ARL11/gset_rnd_es_dist_53.png
- 7.GSEA analysis/1.ARL11/gset_rnd_es_dist_56.png
- 7.GSEA analysis/1.ARL11/gset_rnd_es_dist_59.png
- 7.GSEA analysis/1.ARL11/gset_rnd_es_dist_62.png
- 7.GSEA analysis/1.ARL11/gset_rnd_es_dist_65.png
- 7.GSEA analysis/1.ARL11/gset_rnd_es_dist_68.png
- 7.GSEA analysis/1.ARL11/gset_rnd_es_dist_71.png
- 7.GSEA analysis/1.ARL11/gset_rnd_es_dist_74.png
- 7.GSEA analysis/1.ARL11/gset_rnd_es_dist_77.png
- 7.GSEA analysis/1.ARL11/gset_rnd_es_dist_8.png
- 7.GSEA analysis/1.ARL11/gset_rnd_es_dist_80.png
- 7.GSEA analysis/1.ARL11/gset_rnd_es_dist_83.png
- 7.GSEA analysis/1.ARL11/gset_rnd_es_dist_86.png
- 7.GSEA analysis/1.ARL11/gset_rnd_es_dist_89.png
- 7.GSEA analysis/1.ARL11/gset_rnd_es_dist_92.png
- 7.GSEA analysis/1.ARL11/gset_rnd_es_dist_95.png
- 7.GSEA analysis/1.ARL11/gset_rnd_es_dist_98.png
- 7.GSEA analysis/1.ARL11/heat_map_1.png
- 7.GSEA analysis/1.ARL11/heat_map_corr_plot.html
- 7.GSEA analysis/1.ARL11/index.html
- 7.GSEA analysis/1.ARL11/KEGG_ABC_TRANSPORTERS.html
- 7.GSEA analysis/1.ARL11/KEGG_ABC_TRANSPORTERS.tsv
- 7.GSEA analysis/1.ARL11/KEGG_ABC_TRANSPORTERS_91.png
- 7.GSEA analysis/1.ARL11/KEGG_ADHERENS_JUNCTION.html
- 7.GSEA analysis/1.ARL11/KEGG_ADHERENS_JUNCTION.tsv
- 7.GSEA analysis/1.ARL11/KEGG_ADHERENS_JUNCTION_178.png
- 7.GSEA analysis/1.ARL11/KEGG_ALANINE_ASPARTATE_AND_GLUTAMATE_METABOLISM.html
- 7.GSEA analysis/1.ARL11/KEGG_ALANINE_ASPARTATE_AND_GLUTAMATE_METABOLISM.tsv
- 7.GSEA analysis/1.ARL11/KEGG_ALANINE_ASPARTATE_AND_GLUTAMATE_METABOLISM_76.png
- 7.GSEA analysis/1.ARL11/KEGG_ALDOSTERONE_REGULATED_SODIUM_REABSORPTION.html
- 7.GSEA analysis/1.ARL11/KEGG_ALDOSTERONE_REGULATED_SODIUM_REABSORPTION.tsv
- 7.GSEA analysis/1.ARL11/KEGG_ALDOSTERONE_REGULATED_SODIUM_REABSORPTION_274.png
- 7.GSEA analysis/1.ARL11/KEGG_ALLOGRAFT_REJECTION.html
- 7.GSEA analysis/1.ARL11/KEGG_ALLOGRAFT_REJECTION.tsv
- 7.GSEA analysis/1.ARL11/KEGG_ALLOGRAFT_REJECTION_205.png
- 7.GSEA analysis/1.ARL11/KEGG_ALPHA_LINOLENIC_ACID_METABOLISM.html
- 7.GSEA analysis/1.ARL11/KEGG_ALPHA_LINOLENIC_ACID_METABOLISM.tsv
- 7.GSEA analysis/1.ARL11/KEGG_ALPHA_LINOLENIC_ACID_METABOLISM_220.png
- 7.GSEA analysis/1.ARL11/KEGG_ANTIGEN_PROCESSING_AND_PRESENTATION.html
- 7.GSEA analysis/1.ARL11/KEGG_ANTIGEN_PROCESSING_AND_PRESENTATION.tsv
- 7.GSEA analysis/1.ARL11/KEGG_ANTIGEN_PROCESSING_AND_PRESENTATION_94.png
- 7.GSEA analysis/1.ARL11/KEGG_ARACHIDONIC_ACID_METABOLISM.html
- 7.GSEA analysis/1.ARL11/KEGG_ARACHIDONIC_ACID_METABOLISM.tsv
- 7.GSEA analysis/1.ARL11/KEGG_ARACHIDONIC_ACID_METABOLISM_292.png
- 7.GSEA analysis/1.ARL11/KEGG_ARRHYTHMOGENIC_RIGHT_VENTRICULAR_CARDIOMYOPATHY_ARVC.html
- 7.GSEA analysis/1.ARL11/KEGG_ARRHYTHMOGENIC_RIGHT_VENTRICULAR_CARDIOMYOPATHY_ARVC.tsv
- 7.GSEA analysis/1.ARL11/KEGG_ARRHYTHMOGENIC_RIGHT_VENTRICULAR_CARDIOMYOPATHY_ARVC_184.png
- 7.GSEA analysis/1.ARL11/KEGG_ASCORBATE_AND_ALDARATE_METABOLISM.html
- 7.GSEA analysis/1.ARL11/KEGG_ASCORBATE_AND_ALDARATE_METABOLISM.tsv
- 7.GSEA analysis/1.ARL11/KEGG_ASCORBATE_AND_ALDARATE_METABOLISM_10.png
- 7.GSEA analysis/1.ARL11/KEGG_AUTOIMMUNE_THYROID_DISEASE.html
- 7.GSEA analysis/1.ARL11/KEGG_AUTOIMMUNE_THYROID_DISEASE.tsv
- 7.GSEA analysis/1.ARL11/KEGG_AUTOIMMUNE_THYROID_DISEASE_172.png
- 7.GSEA analysis/1.ARL11/KEGG_BASAL_CELL_CARCINOMA.html
- 7.GSEA analysis/1.ARL11/KEGG_BASAL_CELL_CARCINOMA.tsv
- 7.GSEA analysis/1.ARL11/KEGG_BASAL_CELL_CARCINOMA_169.png
- 7.GSEA analysis/1.ARL11/KEGG_BASAL_TRANSCRIPTION_FACTORS.html
- 7.GSEA analysis/1.ARL11/KEGG_BASAL_TRANSCRIPTION_FACTORS.tsv
- 7.GSEA analysis/1.ARL11/KEGG_BASAL_TRANSCRIPTION_FACTORS_199.png
- 7.GSEA analysis/1.ARL11/KEGG_BASE_EXCISION_REPAIR.html
- 7.GSEA analysis/1.ARL11/KEGG_BASE_EXCISION_REPAIR.tsv
- 7.GSEA analysis/1.ARL11/KEGG_BASE_EXCISION_REPAIR_22.png
- 7.GSEA analysis/1.ARL11/KEGG_BETA_ALANINE_METABOLISM.html
- 7.GSEA analysis/1.ARL11/KEGG_BETA_ALANINE_METABOLISM.tsv
- 7.GSEA analysis/1.ARL11/KEGG_BETA_ALANINE_METABOLISM_64.png
- 7.GSEA analysis/1.ARL11/KEGG_BIOSYNTHESIS_OF_UNSATURATED_FATTY_ACIDS.html
- 7.GSEA analysis/1.ARL11/KEGG_BIOSYNTHESIS_OF_UNSATURATED_FATTY_ACIDS.tsv
- 7.GSEA analysis/1.ARL11/KEGG_BIOSYNTHESIS_OF_UNSATURATED_FATTY_ACIDS_73.png
- 7.GSEA analysis/1.ARL11/KEGG_BLADDER_CANCER.html
- 7.GSEA analysis/1.ARL11/KEGG_BLADDER_CANCER.tsv
- 7.GSEA analysis/1.ARL11/KEGG_BLADDER_CANCER_217.png
- 7.GSEA analysis/1.ARL11/KEGG_BUTANOATE_METABOLISM.html
- 7.GSEA analysis/1.ARL11/KEGG_BUTANOATE_METABOLISM.tsv
- 7.GSEA analysis/1.ARL11/KEGG_BUTANOATE_METABOLISM_256.png
- 7.GSEA analysis/1.ARL11/KEGG_CARDIAC_MUSCLE_CONTRACTION.html
- 7.GSEA analysis/1.ARL11/KEGG_CARDIAC_MUSCLE_CONTRACTION.tsv
- 7.GSEA analysis/1.ARL11/KEGG_CARDIAC_MUSCLE_CONTRACTION_55.png
- 7.GSEA analysis/1.ARL11/KEGG_COLORECTAL_CANCER.html
- 7.GSEA analysis/1.ARL11/KEGG_COLORECTAL_CANCER.tsv
- 7.GSEA analysis/1.ARL11/KEGG_COLORECTAL_CANCER_109.png
- 7.GSEA analysis/1.ARL11/KEGG_CYSTEINE_AND_METHIONINE_METABOLISM.html
- 7.GSEA analysis/1.ARL11/KEGG_CYSTEINE_AND_METHIONINE_METABOLISM.tsv
- 7.GSEA analysis/1.ARL11/KEGG_CYSTEINE_AND_METHIONINE_METABOLISM_136.png
- 7.GSEA analysis/1.ARL11/KEGG_CYTOKINE_CYTOKINE_RECEPTOR_INTERACTION.html
- 7.GSEA analysis/1.ARL11/KEGG_CYTOKINE_CYTOKINE_RECEPTOR_INTERACTION.tsv
- 7.GSEA analysis/1.ARL11/KEGG_CYTOKINE_CYTOKINE_RECEPTOR_INTERACTION_250.png
- 7.GSEA analysis/1.ARL11/KEGG_DORSO_VENTRAL_AXIS_FORMATION.html
- 7.GSEA analysis/1.ARL11/KEGG_DORSO_VENTRAL_AXIS_FORMATION.tsv
- 7.GSEA analysis/1.ARL11/KEGG_DORSO_VENTRAL_AXIS_FORMATION_283.png
- 7.GSEA analysis/1.ARL11/KEGG_DRUG_METABOLISM_CYTOCHROME_P450.html
- 7.GSEA analysis/1.ARL11/KEGG_DRUG_METABOLISM_CYTOCHROME_P450.tsv
- 7.GSEA analysis/1.ARL11/KEGG_DRUG_METABOLISM_CYTOCHROME_P450_97.png
- 7.GSEA analysis/1.ARL11/KEGG_EPITHELIAL_CELL_SIGNALING_IN_HELICOBACTER_PYLORI_INFECTION.html
- 7.GSEA analysis/1.ARL11/KEGG_EPITHELIAL_CELL_SIGNALING_IN_HELICOBACTER_PYLORI_INFECTION.tsv
- 7.GSEA analysis/1.ARL11/KEGG_EPITHELIAL_CELL_SIGNALING_IN_HELICOBACTER_PYLORI_INFECTION_295.png
- 7.GSEA analysis/1.ARL11/KEGG_ETHER_LIPID_METABOLISM.html
- 7.GSEA analysis/1.ARL11/KEGG_ETHER_LIPID_METABOLISM.tsv
- 7.GSEA analysis/1.ARL11/KEGG_ETHER_LIPID_METABOLISM_175.png
- 7.GSEA analysis/1.ARL11/KEGG_FC_EPSILON_RI_SIGNALING_PATHWAY.html
- 7.GSEA analysis/1.ARL11/KEGG_FC_EPSILON_RI_SIGNALING_PATHWAY.tsv
- 7.GSEA analysis/1.ARL11/KEGG_FC_EPSILON_RI_SIGNALING_PATHWAY_223.png
- 7.GSEA analysis/1.ARL11/KEGG_GALACTOSE_METABOLISM.html
- 7.GSEA analysis/1.ARL11/KEGG_GALACTOSE_METABOLISM.tsv
- 7.GSEA analysis/1.ARL11/KEGG_GALACTOSE_METABOLISM_49.png
- 7.GSEA analysis/1.ARL11/KEGG_GAP_JUNCTION.html
- 7.GSEA analysis/1.ARL11/KEGG_GAP_JUNCTION.tsv
- 7.GSEA analysis/1.ARL11/KEGG_GAP_JUNCTION_124.png
- 7.GSEA analysis/1.ARL11/KEGG_GLUTATHIONE_METABOLISM.html
- 7.GSEA analysis/1.ARL11/KEGG_GLUTATHIONE_METABOLISM.tsv
- 7.GSEA analysis/1.ARL11/KEGG_GLUTATHIONE_METABOLISM_253.png
[truncated: 2,251 more entries]
