# Supplementary material for: Multi‐dataset identification of innovative feature genes and molecular mechanisms in keratoconus
Source: J Cell Mol Med. 2024 Sep 19;28(18):e70079. doi: 10.1111/jcmm.70079 (PMC11412914; doi:10.1111/jcmm.70079)
Supplement: Supplementary file 2 — Material S2. [file JCMM-28-e70079-s002.zip › 7.GSEA analysis/1.ARL11/gene_set_sizes.tsv]

NAME	ORIGINAL SIZE	AFTER RESTRICTING TO DATASET	STATUS
KEGG_N_GLYCAN_BIOSYNTHESIS	46	46
KEGG_OTHER_GLYCAN_DEGRADATION	16	15
KEGG_O_GLYCAN_BIOSYNTHESIS	30	29
KEGG_GLYCOSAMINOGLYCAN_DEGRADATION	21	21
KEGG_GLYCOSAMINOGLYCAN_BIOSYNTHESIS_KERATAN_SULFATE	15	15
KEGG_GLYCEROLIPID_METABOLISM	49	43
KEGG_GLYCOSYLPHOSPHATIDYLINOSITOL_GPI_ANCHOR_BIOSYNTHESIS	25	25
KEGG_GLYCEROPHOSPHOLIPID_METABOLISM	77	70
KEGG_ETHER_LIPID_METABOLISM	33	29
KEGG_ARACHIDONIC_ACID_METABOLISM	58	57
KEGG_LINOLEIC_ACID_METABOLISM	29	28
KEGG_ALPHA_LINOLENIC_ACID_METABOLISM	19	18
KEGG_SPHINGOLIPID_METABOLISM	39	35
KEGG_GLYCOSPHINGOLIPID_BIOSYNTHESIS_LACTO_AND_NEOLACTO_SERIES	26	26
KEGG_GLYCOSPHINGOLIPID_BIOSYNTHESIS_GLOBO_SERIES	14		Rejected!
KEGG_GLYCOSPHINGOLIPID_BIOSYNTHESIS_GANGLIO_SERIES	15	15
KEGG_RIBOFLAVIN_METABOLISM	16		Rejected!
KEGG_NICOTINATE_AND_NICOTINAMIDE_METABOLISM	24	24
KEGG_PANTOTHENATE_AND_COA_BIOSYNTHESIS	16	16
KEGG_AMINOACYL_TRNA_BIOSYNTHESIS	41	22
KEGG_BASAL_TRANSCRIPTION_FACTORS	35	33
KEGG_NON_HOMOLOGOUS_END_JOINING	13		Rejected!
KEGG_SNARE_INTERACTIONS_IN_VESICULAR_TRANSPORT	38	38
KEGG_LYSOSOME	121	117
KEGG_CARDIAC_MUSCLE_CONTRACTION	79	72
KEGG_RENIN_ANGIOTENSIN_SYSTEM	17	17
KEGG_CIRCADIAN_RHYTHM_MAMMAL	13		Rejected!
KEGG_TASTE_TRANSDUCTION	52	52
KEGG_PROXIMAL_TUBULE_BICARBONATE_RECLAMATION	23	23
KEGG_PATHOGENIC_ESCHERICHIA_COLI_INFECTION	56	54
KEGG_SYSTEMIC_LUPUS_ERYTHEMATOSUS	139	56
KEGG_PRIMARY_IMMUNODEFICIENCY	35	35
KEGG_HYPERTROPHIC_CARDIOMYOPATHY_HCM	83	83
KEGG_ARRHYTHMOGENIC_RIGHT_VENTRICULAR_CARDIOMYOPATHY_ARVC	74	74
KEGG_DILATED_CARDIOMYOPATHY	90	90
KEGG_GLYCOLYSIS_GLUCONEOGENESIS	62	61
KEGG_CITRATE_CYCLE_TCA_CYCLE	31	30
KEGG_PENTOSE_PHOSPHATE_PATHWAY	27	27
KEGG_PENTOSE_AND_GLUCURONATE_INTERCONVERSIONS	28	20
KEGG_FRUCTOSE_AND_MANNOSE_METABOLISM	34	32
KEGG_GALACTOSE_METABOLISM	26	25
KEGG_ASCORBATE_AND_ALDARATE_METABOLISM	25	17
KEGG_FATTY_ACID_METABOLISM	42	42
KEGG_STEROID_BIOSYNTHESIS	17	17
KEGG_PRIMARY_BILE_ACID_BIOSYNTHESIS	16	16
KEGG_STEROID_HORMONE_BIOSYNTHESIS	55	46
KEGG_OXIDATIVE_PHOSPHORYLATION	132	98
KEGG_PURINE_METABOLISM	159	151
KEGG_PYRIMIDINE_METABOLISM	98	95
KEGG_ALANINE_ASPARTATE_AND_GLUTAMATE_METABOLISM	32	30
KEGG_GLYCINE_SERINE_AND_THREONINE_METABOLISM	31	31
KEGG_CYSTEINE_AND_METHIONINE_METABOLISM	34	34
KEGG_VALINE_LEUCINE_AND_ISOLEUCINE_DEGRADATION	44	43
KEGG_VALINE_LEUCINE_AND_ISOLEUCINE_BIOSYNTHESIS	11		Rejected!
KEGG_LYSINE_DEGRADATION	44	39
KEGG_ARGININE_AND_PROLINE_METABOLISM	54	52
KEGG_HISTIDINE_METABOLISM	29	28
KEGG_TYROSINE_METABOLISM	42	40
KEGG_PHENYLALANINE_METABOLISM	18	17
KEGG_TRYPTOPHAN_METABOLISM	40	39
KEGG_BETA_ALANINE_METABOLISM	22	22
KEGG_TAURINE_AND_HYPOTAURINE_METABOLISM	10		Rejected!
KEGG_SELENOAMINO_ACID_METABOLISM	26	24
KEGG_GLUTATHIONE_METABOLISM	50	49
KEGG_STARCH_AND_SUCROSE_METABOLISM	52	39
KEGG_AMINO_SUGAR_AND_NUCLEOTIDE_SUGAR_METABOLISM	44	42
KEGG_GLYCOSAMINOGLYCAN_BIOSYNTHESIS_CHONDROITIN_SULFATE	22	22
KEGG_GLYCOSAMINOGLYCAN_BIOSYNTHESIS_HEPARAN_SULFATE	26	26
KEGG_INOSITOL_PHOSPHATE_METABOLISM	54	54
KEGG_PYRUVATE_METABOLISM	40	40
KEGG_GLYOXYLATE_AND_DICARBOXYLATE_METABOLISM	16	16
KEGG_PROPANOATE_METABOLISM	33	31
KEGG_BUTANOATE_METABOLISM	34	34
KEGG_ONE_CARBON_POOL_BY_FOLATE	17	17
KEGG_FOLATE_BIOSYNTHESIS	11		Rejected!
KEGG_RETINOL_METABOLISM	64	55
KEGG_PORPHYRIN_AND_CHLOROPHYLL_METABOLISM	41	32
KEGG_TERPENOID_BACKBONE_BIOSYNTHESIS	15	15
KEGG_LIMONENE_AND_PINENE_DEGRADATION	10		Rejected!
KEGG_NITROGEN_METABOLISM	23	23
KEGG_SULFUR_METABOLISM	13		Rejected!
KEGG_METABOLISM_OF_XENOBIOTICS_BY_CYTOCHROME_P450	70	60
KEGG_DRUG_METABOLISM_CYTOCHROME_P450	72	62
KEGG_DRUG_METABOLISM_OTHER_ENZYMES	51	42
KEGG_BIOSYNTHESIS_OF_UNSATURATED_FATTY_ACIDS	22	19
KEGG_ABC_TRANSPORTERS	44	44
KEGG_RIBOSOME	88	85
KEGG_RNA_DEGRADATION	59	51
KEGG_RNA_POLYMERASE	29	27
KEGG_DNA_REPLICATION	36	36
KEGG_SPLICEOSOME	127	125
KEGG_PROTEASOME	46	43
KEGG_PROTEIN_EXPORT	24	22
KEGG_PPAR_SIGNALING_PATHWAY	69	69
KEGG_BASE_EXCISION_REPAIR	35	33
KEGG_NUCLEOTIDE_EXCISION_REPAIR	44	43
KEGG_MISMATCH_REPAIR	23	23
KEGG_HOMOLOGOUS_RECOMBINATION	28	26
KEGG_MAPK_SIGNALING_PATHWAY	267	265
KEGG_ERBB_SIGNALING_PATHWAY	87	86
KEGG_CALCIUM_SIGNALING_PATHWAY	178	177
KEGG_CYTOKINE_CYTOKINE_RECEPTOR_INTERACTION	265	256
KEGG_CHEMOKINE_SIGNALING_PATHWAY	189	183
KEGG_PHOSPHATIDYLINOSITOL_SIGNALING_SYSTEM	76	76
KEGG_NEUROACTIVE_LIGAND_RECEPTOR_INTERACTION	272	270
KEGG_CELL_CYCLE	125	124
KEGG_OOCYTE_MEIOSIS	113	111
KEGG_P53_SIGNALING_PATHWAY	68	66
KEGG_UBIQUITIN_MEDIATED_PROTEOLYSIS	135	130
KEGG_REGULATION_OF_AUTOPHAGY	35	30
KEGG_ENDOCYTOSIS	181	179
KEGG_PEROXISOME	78	78
KEGG_MTOR_SIGNALING_PATHWAY	52	51
KEGG_APOPTOSIS	87	87
KEGG_VASCULAR_SMOOTH_MUSCLE_CONTRACTION	115	111
KEGG_WNT_SIGNALING_PATHWAY	151	149
KEGG_DORSO_VENTRAL_AXIS_FORMATION	24	24
KEGG_NOTCH_SIGNALING_PATHWAY	47	47
KEGG_HEDGEHOG_SIGNALING_PATHWAY	56	55
KEGG_TGF_BETA_SIGNALING_PATHWAY	86	85
KEGG_AXON_GUIDANCE	129	128
KEGG_VEGF_SIGNALING_PATHWAY	76	75
KEGG_FOCAL_ADHESION	199	196
KEGG_ECM_RECEPTOR_INTERACTION	84	84
KEGG_CELL_ADHESION_MOLECULES_CAMS	133	130
KEGG_ADHERENS_JUNCTION	73	68
KEGG_TIGHT_JUNCTION	132	127
KEGG_GAP_JUNCTION	90	86
KEGG_COMPLEMENT_AND_COAGULATION_CASCADES	69	69
KEGG_ANTIGEN_PROCESSING_AND_PRESENTATION	88	79
KEGG_TOLL_LIKE_RECEPTOR_SIGNALING_PATHWAY	102	96
KEGG_NOD_LIKE_RECEPTOR_SIGNALING_PATHWAY	62	61
KEGG_RIG_I_LIKE_RECEPTOR_SIGNALING_PATHWAY	71	64
KEGG_CYTOSOLIC_DNA_SENSING_PATHWAY	55	47
KEGG_JAK_STAT_SIGNALING_PATHWAY	155	151
KEGG_HEMATOPOIETIC_CELL_LINEAGE	87	87
KEGG_NATURAL_KILLER_CELL_MEDIATED_CYTOTOXICITY	137	125
KEGG_T_CELL_RECEPTOR_SIGNALING_PATHWAY	108	107
KEGG_B_CELL_RECEPTOR_SIGNALING_PATHWAY	75	75
KEGG_FC_EPSILON_RI_SIGNALING_PATHWAY	79	78
KEGG_FC_GAMMA_R_MEDIATED_PHAGOCYTOSIS	96	92
KEGG_LEUKOCYTE_TRANSENDOTHELIAL_MIGRATION	116	114
KEGG_INTESTINAL_IMMUNE_NETWORK_FOR_IGA_PRODUCTION	48	48
KEGG_LONG_TERM_POTENTIATION	70	70
KEGG_NEUROTROPHIN_SIGNALING_PATHWAY	126	125
KEGG_LONG_TERM_DEPRESSION	70	67
KEGG_OLFACTORY_TRANSDUCTION	388	372
KEGG_REGULATION_OF_ACTIN_CYTOSKELETON	213	210
KEGG_INSULIN_SIGNALING_PATHWAY	137	136
KEGG_GNRH_SIGNALING_PATHWAY	101	100
KEGG_PROGESTERONE_MEDIATED_OOCYTE_MATURATION	85	85
KEGG_MELANOGENESIS	101	101
KEGG_ADIPOCYTOKINE_SIGNALING_PATHWAY	67	66
KEGG_TYPE_II_DIABETES_MELLITUS	47	47
KEGG_TYPE_I_DIABETES_MELLITUS	43	43
KEGG_MATURITY_ONSET_DIABETES_OF_THE_YOUNG	25	25
KEGG_ALDOSTERONE_REGULATED_SODIUM_REABSORPTION	42	42
KEGG_VASOPRESSIN_REGULATED_WATER_REABSORPTION	44	44
KEGG_ALZHEIMERS_DISEASE	166	144
KEGG_PARKINSONS_DISEASE	130	98
KEGG_AMYOTROPHIC_LATERAL_SCLEROSIS_ALS	53	53
KEGG_HUNTINGTONS_DISEASE	182	158
KEGG_PRION_DISEASES	35	35
KEGG_VIBRIO_CHOLERAE_INFECTION	54	51
KEGG_EPITHELIAL_CELL_SIGNALING_IN_HELICOBACTER_PYLORI_INFECTION	68	66
KEGG_LEISHMANIA_INFECTION	72	71
KEGG_PATHWAYS_IN_CANCER	325	322
KEGG_COLORECTAL_CANCER	62	62
KEGG_RENAL_CELL_CARCINOMA	70	66
KEGG_PANCREATIC_CANCER	70	69
KEGG_ENDOMETRIAL_CANCER	52	52
KEGG_GLIOMA	65	65
KEGG_PROSTATE_CANCER	89	89
KEGG_THYROID_CANCER	29	29
KEGG_BASAL_CELL_CARCINOMA	55	55
KEGG_MELANOMA	71	71
KEGG_BLADDER_CANCER	42	41
KEGG_CHRONIC_MYELOID_LEUKEMIA	73	73
KEGG_ACUTE_MYELOID_LEUKEMIA	57	57
KEGG_SMALL_CELL_LUNG_CANCER	84	84
KEGG_NON_SMALL_CELL_LUNG_CANCER	54	54
KEGG_ASTHMA	30	29
KEGG_AUTOIMMUNE_THYROID_DISEASE	52	48
KEGG_ALLOGRAFT_REJECTION	37	37
KEGG_GRAFT_VERSUS_HOST_DISEASE	41	39
KEGG_VIRAL_MYOCARDITIS	70	70
