# Supplementary material for: Multi‐dataset identification of innovative feature genes and molecular mechanisms in keratoconus
Source: J Cell Mol Med. 2024 Sep 19;28(18):e70079. doi: 10.1111/jcmm.70079 (PMC11412914; doi:10.1111/jcmm.70079)
Supplement: Supplementary file 2 — Material S2. [file JCMM-28-e70079-s002.zip › 7.GSEA analysis/1.ARL11/gsea_report_for_h_1678852737554.tsv]

NAME	GS<br> follow link to MSigDB	GS DETAILS	SIZE	ES	NES	NOM p-val	FDR q-val	FWER p-val	RANK AT MAX	LEADING EDGE
KEGG_PORPHYRIN_AND_CHLOROPHYLL_METABOLISM	KEGG_PORPHYRIN_AND_CHLOROPHYLL_METABOLISM	Details ...	32	0.5261859	1.7269472	0.00591716	0.31502885	0.303	5761	tags=31%, list=17%, signal=37%
KEGG_GLYCOSPHINGOLIPID_BIOSYNTHESIS_GANGLIO_SERIES	KEGG_GLYCOSPHINGOLIPID_BIOSYNTHESIS_GANGLIO_SERIES	Details ...	15	0.556437	1.5347664	0.06412826	1.0	0.733	11491	tags=60%, list=33%, signal=90%
KEGG_ASCORBATE_AND_ALDARATE_METABOLISM	KEGG_ASCORBATE_AND_ALDARATE_METABOLISM	Details ...	17	0.55760187	1.5146574	0.01632653	0.7817075	0.774	5683	tags=41%, list=16%, signal=49%
KEGG_STARCH_AND_SUCROSE_METABOLISM	KEGG_STARCH_AND_SUCROSE_METABOLISM	Details ...	39	0.47087857	1.4422722	0.08301158	0.96900773	0.848	5683	tags=28%, list=16%, signal=34%
KEGG_GLYCINE_SERINE_AND_THREONINE_METABOLISM	KEGG_GLYCINE_SERINE_AND_THREONINE_METABOLISM	Details ...	31	0.3501037	1.1757447	0.1904762	1.0	0.993	4162	tags=23%, list=12%, signal=26%
KEGG_GLYOXYLATE_AND_DICARBOXYLATE_METABOLISM	KEGG_GLYOXYLATE_AND_DICARBOXYLATE_METABOLISM	Details ...	16	0.40775278	1.1699991	0.2917505	1.0	0.993	7381	tags=19%, list=21%, signal=24%
KEGG_BASE_EXCISION_REPAIR	KEGG_BASE_EXCISION_REPAIR	Details ...	33	0.3646268	1.146784	0.35490197	1.0	0.995	19	tags=3%, list=0%, signal=3%
KEGG_PENTOSE_AND_GLUCURONATE_INTERCONVERSIONS	KEGG_PENTOSE_AND_GLUCURONATE_INTERCONVERSIONS	Details ...	20	0.43013915	1.1433965	0.29038855	1.0	0.995	5683	tags=35%, list=16%, signal=42%
KEGG_PRIMARY_IMMUNODEFICIENCY	KEGG_PRIMARY_IMMUNODEFICIENCY	Details ...	35	0.39954913	1.1052454	0.3212237	1.0	0.996	5041	tags=23%, list=15%, signal=27%
KEGG_NUCLEOTIDE_EXCISION_REPAIR	KEGG_NUCLEOTIDE_EXCISION_REPAIR	Details ...	43	0.24992794	1.084038	0.33526012	1.0	0.998	26059	tags=100%, list=75%, signal=400%
KEGG_PHOSPHATIDYLINOSITOL_SIGNALING_SYSTEM	KEGG_PHOSPHATIDYLINOSITOL_SIGNALING_SYSTEM	Details ...	76	0.24036439	1.0398092	0.42137095	1.0	0.998	10781	tags=41%, list=31%, signal=59%
KEGG_PRIMARY_BILE_ACID_BIOSYNTHESIS	KEGG_PRIMARY_BILE_ACID_BIOSYNTHESIS	Details ...	16	0.4412481	1.0229522	0.42307693	1.0	0.999	4496	tags=25%, list=13%, signal=29%
KEGG_RNA_DEGRADATION	KEGG_RNA_DEGRADATION	Details ...	51	0.19066845	0.9855557	0.5135659	1.0	1.0	28116	tags=100%, list=81%, signal=524%
KEGG_PHENYLALANINE_METABOLISM	KEGG_PHENYLALANINE_METABOLISM	Details ...	17	0.35709998	0.9851139	0.4940476	1.0	1.0	4200	tags=18%, list=12%, signal=20%
KEGG_HOMOLOGOUS_RECOMBINATION	KEGG_HOMOLOGOUS_RECOMBINATION	Details ...	26	0.29659057	0.98158073	0.44705883	1.0	1.0	11636	tags=42%, list=34%, signal=64%
KEGG_GALACTOSE_METABOLISM	KEGG_GALACTOSE_METABOLISM	Details ...	25	0.31528646	0.9676565	0.5	1.0	1.0	2679	tags=12%, list=8%, signal=13%
KEGG_TASTE_TRANSDUCTION	KEGG_TASTE_TRANSDUCTION	Details ...	52	0.33382246	0.9652232	0.52079207	1.0	1.0	6815	tags=35%, list=20%, signal=43%
KEGG_CARDIAC_MUSCLE_CONTRACTION	KEGG_CARDIAC_MUSCLE_CONTRACTION	Details ...	72	0.25727364	0.9609439	0.5562249	1.0	1.0	2566	tags=8%, list=7%, signal=9%
KEGG_NEUROACTIVE_LIGAND_RECEPTOR_INTERACTION	KEGG_NEUROACTIVE_LIGAND_RECEPTOR_INTERACTION	Details ...	270	0.2648886	0.9604382	0.58677685	1.0	1.0	4939	tags=21%, list=14%, signal=24%
KEGG_VIBRIO_CHOLERAE_INFECTION	KEGG_VIBRIO_CHOLERAE_INFECTION	Details ...	51	0.22926544	0.958941	0.532	1.0	1.0	6821	tags=18%, list=20%, signal=22%
KEGG_BETA_ALANINE_METABOLISM	KEGG_BETA_ALANINE_METABOLISM	Details ...	22	0.34159473	0.95504344	0.50576925	1.0	1.0	4971	tags=23%, list=14%, signal=27%
KEGG_GLYCEROLIPID_METABOLISM	KEGG_GLYCEROLIPID_METABOLISM	Details ...	43	0.27189863	0.95484364	0.50094515	1.0	1.0	8228	tags=40%, list=24%, signal=52%
KEGG_PEROXISOME	KEGG_PEROXISOME	Details ...	78	0.2423542	0.9466289	0.55130786	1.0	1.0	9236	tags=24%, list=27%, signal=33%
KEGG_BIOSYNTHESIS_OF_UNSATURATED_FATTY_ACIDS	KEGG_BIOSYNTHESIS_OF_UNSATURATED_FATTY_ACIDS	Details ...	19	0.26971468	0.9375189	0.5610687	1.0	1.0	9236	tags=26%, list=27%, signal=36%
KEGG_ALANINE_ASPARTATE_AND_GLUTAMATE_METABOLISM	KEGG_ALANINE_ASPARTATE_AND_GLUTAMATE_METABOLISM	Details ...	30	0.2771276	0.92803496	0.56647396	1.0	1.0	4200	tags=13%, list=12%, signal=15%
KEGG_HISTIDINE_METABOLISM	KEGG_HISTIDINE_METABOLISM	Details ...	28	0.34375665	0.92133135	0.5632184	1.0	1.0	1064	tags=11%, list=3%, signal=11%
KEGG_GLYCOSAMINOGLYCAN_BIOSYNTHESIS_HEPARAN_SULFATE	KEGG_GLYCOSAMINOGLYCAN_BIOSYNTHESIS_HEPARAN_SULFATE	Details ...	26	0.27993718	0.9143103	0.5838384	1.0	1.0	7829	tags=23%, list=23%, signal=30%
KEGG_MISMATCH_REPAIR	KEGG_MISMATCH_REPAIR	Details ...	23	0.25643972	0.9133637	0.57973737	1.0	1.0	25828	tags=100%, list=74%, signal=390%
KEGG_STEROID_BIOSYNTHESIS	KEGG_STEROID_BIOSYNTHESIS	Details ...	17	0.30068737	0.9131416	0.5889328	1.0	1.0	5826	tags=18%, list=17%, signal=21%
KEGG_ABC_TRANSPORTERS	KEGG_ABC_TRANSPORTERS	Details ...	44	0.3035949	0.9120546	0.5566219	1.0	1.0	3637	tags=18%, list=10%, signal=20%
KEGG_ANTIGEN_PROCESSING_AND_PRESENTATION	KEGG_ANTIGEN_PROCESSING_AND_PRESENTATION	Details ...	79	0.27126428	0.8903963	0.606	1.0	1.0	9665	tags=33%, list=28%, signal=45%
KEGG_DRUG_METABOLISM_CYTOCHROME_P450	KEGG_DRUG_METABOLISM_CYTOCHROME_P450	Details ...	62	0.27311668	0.8877397	0.6770833	1.0	1.0	6053	tags=26%, list=17%, signal=31%
KEGG_NON_SMALL_CELL_LUNG_CANCER	KEGG_NON_SMALL_CELL_LUNG_CANCER	Details ...	54	0.19088598	0.8793039	0.61165047	1.0	1.0	10673	tags=33%, list=31%, signal=48%
KEGG_RETINOL_METABOLISM	KEGG_RETINOL_METABOLISM	Details ...	55	0.2694837	0.8717995	0.7338552	1.0	1.0	6286	tags=27%, list=18%, signal=33%
KEGG_HEMATOPOIETIC_CELL_LINEAGE	KEGG_HEMATOPOIETIC_CELL_LINEAGE	Details ...	87	0.28420007	0.86428183	0.67695475	1.0	1.0	3809	tags=18%, list=11%, signal=21%
KEGG_COLORECTAL_CANCER	KEGG_COLORECTAL_CANCER	Details ...	62	0.21352775	0.8630456	0.6343874	1.0	1.0	11167	tags=39%, list=32%, signal=57%
KEGG_LEUKOCYTE_TRANSENDOTHELIAL_MIGRATION	KEGG_LEUKOCYTE_TRANSENDOTHELIAL_MIGRATION	Details ...	114	0.22582953	0.8543521	0.77120316	1.0	1.0	7118	tags=25%, list=20%, signal=31%
KEGG_GLYCOSAMINOGLYCAN_DEGRADATION	KEGG_GLYCOSAMINOGLYCAN_DEGRADATION	Details ...	21	0.27313238	0.85076916	0.6323232	1.0	1.0	211	tags=5%, list=1%, signal=5%
KEGG_GNRH_SIGNALING_PATHWAY	KEGG_GNRH_SIGNALING_PATHWAY	Details ...	100	0.18478857	0.8388366	0.76506025	1.0	1.0	6310	tags=14%, list=18%, signal=17%
KEGG_SMALL_CELL_LUNG_CANCER	KEGG_SMALL_CELL_LUNG_CANCER	Details ...	84	0.21407671	0.8363601	0.65217394	1.0	1.0	2870	tags=8%, list=8%, signal=9%
KEGG_GAP_JUNCTION	KEGG_GAP_JUNCTION	Details ...	86	0.18264209	0.82649404	0.87349397	1.0	1.0	7891	tags=23%, list=23%, signal=30%
KEGG_UBIQUITIN_MEDIATED_PROTEOLYSIS	KEGG_UBIQUITIN_MEDIATED_PROTEOLYSIS	Details ...	130	0.14119451	0.8252901	0.67075664	1.0	1.0	26643	tags=98%, list=77%, signal=421%
KEGG_PROTEIN_EXPORT	KEGG_PROTEIN_EXPORT	Details ...	22	0.25157923	0.8102075	0.8180039	1.0	1.0	2129	tags=5%, list=6%, signal=5%
KEGG_HYPERTROPHIC_CARDIOMYOPATHY_HCM	KEGG_HYPERTROPHIC_CARDIOMYOPATHY_HCM	Details ...	83	0.23745464	0.8051024	0.7871901	1.0	1.0	1554	tags=7%, list=4%, signal=8%
KEGG_CYSTEINE_AND_METHIONINE_METABOLISM	KEGG_CYSTEINE_AND_METHIONINE_METABOLISM	Details ...	34	0.18378964	0.7991424	0.76687115	1.0	1.0	6578	tags=15%, list=19%, signal=18%
KEGG_INSULIN_SIGNALING_PATHWAY	KEGG_INSULIN_SIGNALING_PATHWAY	Details ...	136	0.18083012	0.797497	0.68346775	1.0	1.0	10691	tags=32%, list=31%, signal=46%
KEGG_PANCREATIC_CANCER	KEGG_PANCREATIC_CANCER	Details ...	69	0.18517871	0.7940938	0.725	1.0	1.0	11167	tags=32%, list=32%, signal=47%
KEGG_PANTOTHENATE_AND_COA_BIOSYNTHESIS	KEGG_PANTOTHENATE_AND_COA_BIOSYNTHESIS	Details ...	16	0.30248433	0.79184455	0.7710843	1.0	1.0	4971	tags=19%, list=14%, signal=22%
KEGG_PPAR_SIGNALING_PATHWAY	KEGG_PPAR_SIGNALING_PATHWAY	Details ...	69	0.23852311	0.78329223	0.82107353	1.0	1.0	2836	tags=12%, list=8%, signal=13%
KEGG_SPLICEOSOME	KEGG_SPLICEOSOME	Details ...	125	0.17930333	0.78191996	0.76254827	1.0	1.0	25995	tags=98%, list=75%, signal=390%
KEGG_TERPENOID_BACKBONE_BIOSYNTHESIS	KEGG_TERPENOID_BACKBONE_BIOSYNTHESIS		15	0.29961967	0.7753803	0.6993988	1.0	1.0	24327	tags=100%, list=70%, signal=334%
KEGG_DILATED_CARDIOMYOPATHY	KEGG_DILATED_CARDIOMYOPATHY		90	0.21241567	0.76773196	0.927686	1.0	1.0	1554	tags=7%, list=4%, signal=7%
KEGG_ARGININE_AND_PROLINE_METABOLISM	KEGG_ARGININE_AND_PROLINE_METABOLISM		52	0.2162019	0.76387507	0.7861386	1.0	1.0	2884	tags=10%, list=8%, signal=10%
KEGG_PROGESTERONE_MEDIATED_OOCYTE_MATURATION	KEGG_PROGESTERONE_MEDIATED_OOCYTE_MATURATION		85	0.18192613	0.7462331	0.8003876	1.0	1.0	11276	tags=35%, list=32%, signal=52%
KEGG_OOCYTE_MEIOSIS	KEGG_OOCYTE_MEIOSIS		111	0.14583534	0.7355622	0.853229	1.0	1.0	11259	tags=28%, list=32%, signal=41%
KEGG_APOPTOSIS	KEGG_APOPTOSIS		87	0.1820813	0.73149794	0.84462154	1.0	1.0	6150	tags=14%, list=18%, signal=17%
KEGG_B_CELL_RECEPTOR_SIGNALING_PATHWAY	KEGG_B_CELL_RECEPTOR_SIGNALING_PATHWAY		75	0.17675719	0.72576594	0.9009901	1.0	1.0	6424	tags=19%, list=18%, signal=23%
KEGG_NITROGEN_METABOLISM	KEGG_NITROGEN_METABOLISM		23	0.28344518	0.72478986	0.87474746	1.0	1.0	777	tags=9%, list=2%, signal=9%
KEGG_T_CELL_RECEPTOR_SIGNALING_PATHWAY	KEGG_T_CELL_RECEPTOR_SIGNALING_PATHWAY		107	0.19105439	0.6979584	0.91015625	1.0	1.0	6194	tags=17%, list=18%, signal=20%
KEGG_COMPLEMENT_AND_COAGULATION_CASCADES	KEGG_COMPLEMENT_AND_COAGULATION_CASCADES		69	0.21683483	0.6974268	0.9724951	1.0	1.0	3662	tags=14%, list=11%, signal=16%
KEGG_P53_SIGNALING_PATHWAY	KEGG_P53_SIGNALING_PATHWAY		66	0.16713442	0.6316743	0.8882353	1.0	1.0	9607	tags=24%, list=28%, signal=33%
KEGG_INOSITOL_PHOSPHATE_METABOLISM	KEGG_INOSITOL_PHOSPHATE_METABOLISM		54	0.15737261	0.62508017	0.86614174	1.0	1.0	5192	tags=11%, list=15%, signal=13%
KEGG_TYPE_II_DIABETES_MELLITUS	KEGG_TYPE_II_DIABETES_MELLITUS		47	0.20490523	0.62150085	0.9626556	1.0	1.0	6079	tags=19%, list=18%, signal=23%
KEGG_VASOPRESSIN_REGULATED_WATER_REABSORPTION	KEGG_VASOPRESSIN_REGULATED_WATER_REABSORPTION		44	0.15978263	0.57824165	0.9442231	1.0	1.0	5439	tags=11%, list=16%, signal=13%
KEGG_TYPE_I_DIABETES_MELLITUS	KEGG_TYPE_I_DIABETES_MELLITUS		43	0.21538158	0.57623065	0.969697	1.0	1.0	8445	tags=33%, list=24%, signal=43%
KEGG_GLYCOSPHINGOLIPID_BIOSYNTHESIS_LACTO_AND_NEOLACTO_SERIES	KEGG_GLYCOSPHINGOLIPID_BIOSYNTHESIS_LACTO_AND_NEOLACTO_SERIES		26	0.1892657	0.5614086	0.9746094	1.0	1.0	4610	tags=15%, list=13%, signal=18%
KEGG_ENDOMETRIAL_CANCER	KEGG_ENDOMETRIAL_CANCER		52	0.13596852	0.54211736	0.96525097	1.0	1.0	11115	tags=33%, list=32%, signal=48%
KEGG_SELENOAMINO_ACID_METABOLISM	KEGG_SELENOAMINO_ACID_METABOLISM		24	0.17153147	0.52211297	0.9647059	1.0	1.0	28775	tags=100%, list=83%, signal=583%
KEGG_VALINE_LEUCINE_AND_ISOLEUCINE_DEGRADATION	KEGG_VALINE_LEUCINE_AND_ISOLEUCINE_DEGRADATION		43	0.14182343	0.5030968	0.9814815	1.0	1.0	11858	tags=33%, list=34%, signal=49%
KEGG_ONE_CARBON_POOL_BY_FOLATE	KEGG_ONE_CARBON_POOL_BY_FOLATE		17	0.17062631	0.4778708	0.9799599	1.0	1.0	12150	tags=35%, list=35%, signal=54%
KEGG_MTOR_SIGNALING_PATHWAY	KEGG_MTOR_SIGNALING_PATHWAY		51	0.14026247	0.47088256	0.9896907	0.9931718	1.0	11351	tags=37%, list=33%, signal=55%
