# Supplementary material for: Multi‐dataset identification of innovative feature genes and molecular mechanisms in keratoconus
Source: J Cell Mol Med. 2024 Sep 19;28(18):e70079. doi: 10.1111/jcmm.70079 (PMC11412914; doi:10.1111/jcmm.70079)
Supplement: Supplementary file 2 — Material S2. [file JCMM-28-e70079-s002.zip › 7.GSEA analysis/1.ARL11/gsea_report_for_l_1678852737554.tsv]

NAME	GS<br> follow link to MSigDB	GS DETAILS	SIZE	ES	NES	NOM p-val	FDR q-val	FWER p-val	RANK AT MAX	LEADING EDGE
KEGG_RENIN_ANGIOTENSIN_SYSTEM	KEGG_RENIN_ANGIOTENSIN_SYSTEM	Details ...	17	-0.64088184	-1.4981483	0.05788423	1.0	0.774	8585	tags=47%, list=25%, signal=62%
KEGG_GLYCOSAMINOGLYCAN_BIOSYNTHESIS_CHONDROITIN_SULFATE	KEGG_GLYCOSAMINOGLYCAN_BIOSYNTHESIS_CHONDROITIN_SULFATE	Details ...	22	-0.5368879	-1.4335532	0.08906882	1.0	0.856	10965	tags=45%, list=32%, signal=66%
KEGG_OTHER_GLYCAN_DEGRADATION	KEGG_OTHER_GLYCAN_DEGRADATION	Details ...	15	-0.44020823	-1.280345	0.2209073	1.0	0.963	537	tags=7%, list=2%, signal=7%
KEGG_REGULATION_OF_AUTOPHAGY	KEGG_REGULATION_OF_AUTOPHAGY	Details ...	30	-0.42088005	-1.2651613	0.1733871	1.0	0.968	3175	tags=17%, list=9%, signal=18%
KEGG_LONG_TERM_DEPRESSION	KEGG_LONG_TERM_DEPRESSION	Details ...	67	-0.3711819	-1.2521331	0.16796875	1.0	0.973	8817	tags=34%, list=25%, signal=46%
KEGG_BASAL_CELL_CARCINOMA	KEGG_BASAL_CELL_CARCINOMA	Details ...	55	-0.42078897	-1.2506027	0.19103314	1.0	0.973	8024	tags=33%, list=23%, signal=42%
KEGG_AUTOIMMUNE_THYROID_DISEASE	KEGG_AUTOIMMUNE_THYROID_DISEASE	Details ...	48	-0.44813007	-1.228147	0.17058824	1.0	0.98	3964	tags=25%, list=11%, signal=28%
KEGG_ETHER_LIPID_METABOLISM	KEGG_ETHER_LIPID_METABOLISM	Details ...	29	-0.46982917	-1.21519	0.21960784	1.0	0.982	6891	tags=31%, list=20%, signal=39%
KEGG_ADHERENS_JUNCTION	KEGG_ADHERENS_JUNCTION	Details ...	68	-0.30493808	-1.2088995	0.3029703	1.0	0.982	11246	tags=31%, list=32%, signal=46%
KEGG_OXIDATIVE_PHOSPHORYLATION	KEGG_OXIDATIVE_PHOSPHORYLATION	Details ...	98	-0.28125942	-1.1868621	0.27459016	1.0	0.988	15714	tags=42%, list=45%, signal=76%
KEGG_ARRHYTHMOGENIC_RIGHT_VENTRICULAR_CARDIOMYOPATHY_ARVC	KEGG_ARRHYTHMOGENIC_RIGHT_VENTRICULAR_CARDIOMYOPATHY_ARVC	Details ...	74	-0.37533662	-1.1836164	0.2514507	1.0	0.988	8680	tags=36%, list=25%, signal=49%
KEGG_TGF_BETA_SIGNALING_PATHWAY	KEGG_TGF_BETA_SIGNALING_PATHWAY	Details ...	85	-0.3534988	-1.1713991	0.26757812	1.0	0.989	11067	tags=41%, list=32%, signal=60%
KEGG_HUNTINGTONS_DISEASE	KEGG_HUNTINGTONS_DISEASE	Details ...	158	-0.20516783	-1.1576711	0.26868686	1.0	0.99	7571	tags=13%, list=22%, signal=16%
KEGG_SNARE_INTERACTIONS_IN_VESICULAR_TRANSPORT	KEGG_SNARE_INTERACTIONS_IN_VESICULAR_TRANSPORT	Details ...	38	-0.33402124	-1.1486273	0.30170777	1.0	0.991	13980	tags=47%, list=40%, signal=79%
KEGG_OLFACTORY_TRANSDUCTION	KEGG_OLFACTORY_TRANSDUCTION	Details ...	372	-0.34292218	-1.1443678	0.12790698	1.0	0.992	6562	tags=33%, list=19%, signal=41%
KEGG_BASAL_TRANSCRIPTION_FACTORS	KEGG_BASAL_TRANSCRIPTION_FACTORS	Details ...	33	-0.26914507	-1.1363727	0.31337327	1.0	0.993	14586	tags=52%, list=42%, signal=89%
KEGG_METABOLISM_OF_XENOBIOTICS_BY_CYTOCHROME_P450	KEGG_METABOLISM_OF_XENOBIOTICS_BY_CYTOCHROME_P450	Details ...	60	-0.3517893	-1.1173444	0.2813765	1.0	0.994	6355	tags=27%, list=18%, signal=33%
KEGG_ALLOGRAFT_REJECTION	KEGG_ALLOGRAFT_REJECTION	Details ...	37	-0.46166578	-1.1073507	0.35318276	1.0	0.996	3964	tags=24%, list=11%, signal=27%
KEGG_RIG_I_LIKE_RECEPTOR_SIGNALING_PATHWAY	KEGG_RIG_I_LIKE_RECEPTOR_SIGNALING_PATHWAY	Details ...	64	-0.29898497	-1.1051804	0.32723576	1.0	0.997	7963	tags=22%, list=23%, signal=28%
KEGG_LINOLEIC_ACID_METABOLISM	KEGG_LINOLEIC_ACID_METABOLISM	Details ...	28	-0.40858448	-1.0923082	0.33530572	1.0	0.997	4107	tags=21%, list=12%, signal=24%
KEGG_TIGHT_JUNCTION	KEGG_TIGHT_JUNCTION	Details ...	127	-0.29223454	-1.0890739	0.32364342	1.0	0.997	4990	tags=14%, list=14%, signal=16%
KEGG_BLADDER_CANCER	KEGG_BLADDER_CANCER	Details ...	41	-0.3832422	-1.0766194	0.4243028	1.0	0.998	10732	tags=32%, list=31%, signal=46%
KEGG_ALPHA_LINOLENIC_ACID_METABOLISM	KEGG_ALPHA_LINOLENIC_ACID_METABOLISM	Details ...	18	-0.4541397	-1.0714315	0.37148595	1.0	0.998	4107	tags=22%, list=12%, signal=25%
KEGG_FC_EPSILON_RI_SIGNALING_PATHWAY	KEGG_FC_EPSILON_RI_SIGNALING_PATHWAY	Details ...	78	-0.3004231	-1.0691336	0.3824131	1.0	0.998	4600	tags=17%, list=13%, signal=19%
KEGG_MELANOGENESIS	KEGG_MELANOGENESIS	Details ...	101	-0.2763925	-1.0676086	0.35632184	1.0	0.998	9010	tags=27%, list=26%, signal=36%
KEGG_VASCULAR_SMOOTH_MUSCLE_CONTRACTION	KEGG_VASCULAR_SMOOTH_MUSCLE_CONTRACTION	Details ...	111	-0.2988535	-1.0620446	0.3600823	1.0	0.998	4107	tags=15%, list=12%, signal=17%
KEGG_MAPK_SIGNALING_PATHWAY	KEGG_MAPK_SIGNALING_PATHWAY	Details ...	265	-0.25476062	-1.0615627	0.34502923	1.0	0.998	9437	tags=28%, list=27%, signal=38%
KEGG_PATHWAYS_IN_CANCER	KEGG_PATHWAYS_IN_CANCER	Details ...	322	-0.24450265	-1.0586041	0.37547892	1.0	0.998	9027	tags=24%, list=26%, signal=32%
KEGG_HEDGEHOG_SIGNALING_PATHWAY	KEGG_HEDGEHOG_SIGNALING_PATHWAY	Details ...	55	-0.32753617	-1.0464686	0.39376217	1.0	0.998	8024	tags=25%, list=23%, signal=33%
KEGG_TYROSINE_METABOLISM	KEGG_TYROSINE_METABOLISM	Details ...	40	-0.31858534	-1.0363067	0.42454728	1.0	0.999	2004	tags=13%, list=6%, signal=13%
KEGG_PYRUVATE_METABOLISM	KEGG_PYRUVATE_METABOLISM	Details ...	40	-0.26378325	-1.0301129	0.4375	1.0	0.999	4258	tags=13%, list=12%, signal=14%
KEGG_GLYCOLYSIS_GLUCONEOGENESIS	KEGG_GLYCOLYSIS_GLUCONEOGENESIS	Details ...	61	-0.27831107	-1.0193133	0.42771083	1.0	0.999	4461	tags=13%, list=13%, signal=15%
KEGG_CYTOKINE_CYTOKINE_RECEPTOR_INTERACTION	KEGG_CYTOKINE_CYTOKINE_RECEPTOR_INTERACTION	Details ...	256	-0.33560786	-1.0060666	0.45825243	1.0	1.0	7253	tags=34%, list=21%, signal=42%
KEGG_GLUTATHIONE_METABOLISM	KEGG_GLUTATHIONE_METABOLISM	Details ...	49	-0.30211177	-1.0037853	0.45039684	1.0	1.0	13160	tags=51%, list=38%, signal=82%
KEGG_BUTANOATE_METABOLISM	KEGG_BUTANOATE_METABOLISM	Details ...	34	-0.3439473	-1.003498	0.474	1.0	1.0	5340	tags=18%, list=15%, signal=21%
KEGG_JAK_STAT_SIGNALING_PATHWAY	KEGG_JAK_STAT_SIGNALING_PATHWAY	Details ...	151	-0.29859692	-0.99966294	0.48897797	1.0	1.0	7253	tags=28%, list=21%, signal=36%
KEGG_NEUROTROPHIN_SIGNALING_PATHWAY	KEGG_NEUROTROPHIN_SIGNALING_PATHWAY	Details ...	125	-0.20111924	-0.99868166	0.43678162	1.0	1.0	11759	tags=34%, list=34%, signal=51%
KEGG_THYROID_CANCER	KEGG_THYROID_CANCER	Details ...	29	-0.28593132	-0.9923845	0.47843942	1.0	1.0	12462	tags=41%, list=36%, signal=64%
KEGG_PROSTATE_CANCER	KEGG_PROSTATE_CANCER	Details ...	89	-0.23034981	-0.9850415	0.4832347	1.0	1.0	10912	tags=31%, list=31%, signal=46%
KEGG_LYSINE_DEGRADATION	KEGG_LYSINE_DEGRADATION	Details ...	39	-0.29073116	-0.96295387	0.51417005	1.0	1.0	10111	tags=28%, list=29%, signal=40%
KEGG_ALDOSTERONE_REGULATED_SODIUM_REABSORPTION	KEGG_ALDOSTERONE_REGULATED_SODIUM_REABSORPTION	Details ...	42	-0.29134387	-0.9604487	0.48466256	1.0	1.0	5356	tags=17%, list=15%, signal=20%
KEGG_GLYCOSAMINOGLYCAN_BIOSYNTHESIS_KERATAN_SULFATE	KEGG_GLYCOSAMINOGLYCAN_BIOSYNTHESIS_KERATAN_SULFATE	Details ...	15	-0.33276188	-0.954884	0.523166	1.0	1.0	9293	tags=47%, list=27%, signal=64%
KEGG_STEROID_HORMONE_BIOSYNTHESIS	KEGG_STEROID_HORMONE_BIOSYNTHESIS	Details ...	46	-0.3057273	-0.94462806	0.56633663	1.0	1.0	6892	tags=30%, list=20%, signal=38%
KEGG_DORSO_VENTRAL_AXIS_FORMATION	KEGG_DORSO_VENTRAL_AXIS_FORMATION	Details ...	24	-0.29450113	-0.9439753	0.54198474	1.0	1.0	752	tags=8%, list=2%, signal=9%
KEGG_VEGF_SIGNALING_PATHWAY	KEGG_VEGF_SIGNALING_PATHWAY	Details ...	75	-0.24883385	-0.93587327	0.5618861	1.0	1.0	9361	tags=27%, list=27%, signal=36%
KEGG_NOTCH_SIGNALING_PATHWAY	KEGG_NOTCH_SIGNALING_PATHWAY	Details ...	47	-0.24694833	-0.93051374	0.5206612	1.0	1.0	638	tags=4%, list=2%, signal=4%
KEGG_ARACHIDONIC_ACID_METABOLISM	KEGG_ARACHIDONIC_ACID_METABOLISM	Details ...	57	-0.27718416	-0.92891484	0.59591836	1.0	1.0	7378	tags=23%, list=21%, signal=29%
KEGG_EPITHELIAL_CELL_SIGNALING_IN_HELICOBACTER_PYLORI_INFECTION	KEGG_EPITHELIAL_CELL_SIGNALING_IN_HELICOBACTER_PYLORI_INFECTION	Details ...	66	-0.26545548	-0.92420083	0.5390625	1.0	1.0	11081	tags=32%, list=32%, signal=47%
KEGG_PROXIMAL_TUBULE_BICARBONATE_RECLAMATION	KEGG_PROXIMAL_TUBULE_BICARBONATE_RECLAMATION	Details ...	23	-0.30175865	-0.9177083	0.61728394	1.0	1.0	8068	tags=30%, list=23%, signal=40%
KEGG_INTESTINAL_IMMUNE_NETWORK_FOR_IGA_PRODUCTION	KEGG_INTESTINAL_IMMUNE_NETWORK_FOR_IGA_PRODUCTION	Details ...	48	-0.34049034	-0.91751534	0.5694165	1.0	1.0	5176	tags=25%, list=15%, signal=29%
KEGG_AMYOTROPHIC_LATERAL_SCLEROSIS_ALS	KEGG_AMYOTROPHIC_LATERAL_SCLEROSIS_ALS		53	-0.26106253	-0.9173001	0.5756972	1.0	1.0	9329	tags=28%, list=27%, signal=39%
KEGG_CELL_ADHESION_MOLECULES_CAMS	KEGG_CELL_ADHESION_MOLECULES_CAMS		130	-0.28206062	-0.91529554	0.6159844	1.0	1.0	3781	tags=16%, list=11%, signal=18%
KEGG_TOLL_LIKE_RECEPTOR_SIGNALING_PATHWAY	KEGG_TOLL_LIKE_RECEPTOR_SIGNALING_PATHWAY		96	-0.25672406	-0.91315544	0.5530303	1.0	1.0	8343	tags=26%, list=24%, signal=34%
KEGG_GRAFT_VERSUS_HOST_DISEASE	KEGG_GRAFT_VERSUS_HOST_DISEASE		39	-0.3617592	-0.9116414	0.5863454	1.0	1.0	7229	tags=26%, list=21%, signal=32%
KEGG_AMINO_SUGAR_AND_NUCLEOTIDE_SUGAR_METABOLISM	KEGG_AMINO_SUGAR_AND_NUCLEOTIDE_SUGAR_METABOLISM		42	-0.2544592	-0.9086416	0.54780877	1.0	1.0	11748	tags=38%, list=34%, signal=58%
KEGG_ALZHEIMERS_DISEASE	KEGG_ALZHEIMERS_DISEASE		144	-0.17530224	-0.9015019	0.60728747	1.0	1.0	8300	tags=13%, list=24%, signal=16%
KEGG_AMINOACYL_TRNA_BIOSYNTHESIS	KEGG_AMINOACYL_TRNA_BIOSYNTHESIS		22	-0.29475322	-0.898915	0.55375254	1.0	1.0	24500	tags=100%, list=71%, signal=339%
KEGG_PURINE_METABOLISM	KEGG_PURINE_METABOLISM		151	-0.20494445	-0.88282937	0.621118	1.0	1.0	11627	tags=33%, list=33%, signal=50%
KEGG_MELANOMA	KEGG_MELANOMA		71	-0.25562266	-0.875047	0.66868687	1.0	1.0	7236	tags=21%, list=21%, signal=27%
KEGG_DRUG_METABOLISM_OTHER_ENZYMES	KEGG_DRUG_METABOLISM_OTHER_ENZYMES		42	-0.27665335	-0.8618677	0.678501	1.0	1.0	3755	tags=14%, list=11%, signal=16%
KEGG_RIBOSOME	KEGG_RIBOSOME		85	-0.23934035	-0.8557922	0.63265306	1.0	1.0	16919	tags=62%, list=49%, signal=121%
KEGG_CALCIUM_SIGNALING_PATHWAY	KEGG_CALCIUM_SIGNALING_PATHWAY		177	-0.22517358	-0.8497044	0.8385827	1.0	1.0	8341	tags=28%, list=24%, signal=36%
KEGG_FOCAL_ADHESION	KEGG_FOCAL_ADHESION		196	-0.23571405	-0.84394115	0.6449136	1.0	1.0	9027	tags=28%, list=26%, signal=37%
KEGG_RENAL_CELL_CARCINOMA	KEGG_RENAL_CELL_CARCINOMA		66	-0.27166834	-0.8384026	0.7017544	1.0	1.0	12116	tags=45%, list=35%, signal=70%
KEGG_CHEMOKINE_SIGNALING_PATHWAY	KEGG_CHEMOKINE_SIGNALING_PATHWAY		183	-0.22894491	-0.82871294	0.74418604	1.0	1.0	9275	tags=27%, list=27%, signal=36%
KEGG_FC_GAMMA_R_MEDIATED_PHAGOCYTOSIS	KEGG_FC_GAMMA_R_MEDIATED_PHAGOCYTOSIS		92	-0.19882739	-0.8219919	0.7427386	1.0	1.0	9027	tags=21%, list=26%, signal=28%
KEGG_MATURITY_ONSET_DIABETES_OF_THE_YOUNG	KEGG_MATURITY_ONSET_DIABETES_OF_THE_YOUNG		25	-0.3173456	-0.8134723	0.7367347	1.0	1.0	7446	tags=32%, list=21%, signal=41%
KEGG_PROTEASOME	KEGG_PROTEASOME		43	-0.23075593	-0.8127293	0.7240664	1.0	1.0	26726	tags=100%, list=77%, signal=433%
KEGG_SYSTEMIC_LUPUS_ERYTHEMATOSUS	KEGG_SYSTEMIC_LUPUS_ERYTHEMATOSUS		56	-0.3249684	-0.8049183	0.7010101	1.0	1.0	4308	tags=18%, list=12%, signal=20%
KEGG_REGULATION_OF_ACTIN_CYTOSKELETON	KEGG_REGULATION_OF_ACTIN_CYTOSKELETON		210	-0.18471277	-0.8043034	0.8083004	1.0	1.0	9148	tags=25%, list=26%, signal=34%
KEGG_PATHOGENIC_ESCHERICHIA_COLI_INFECTION	KEGG_PATHOGENIC_ESCHERICHIA_COLI_INFECTION		54	-0.18398914	-0.802948	0.7073643	1.0	1.0	3934	tags=7%, list=11%, signal=8%
KEGG_NATURAL_KILLER_CELL_MEDIATED_CYTOTOXICITY	KEGG_NATURAL_KILLER_CELL_MEDIATED_CYTOTOXICITY		125	-0.21371715	-0.8028015	0.8515625	1.0	1.0	8535	tags=22%, list=25%, signal=30%
KEGG_NICOTINATE_AND_NICOTINAMIDE_METABOLISM	KEGG_NICOTINATE_AND_NICOTINAMIDE_METABOLISM		24	-0.30095258	-0.80209184	0.67075664	1.0	1.0	4349	tags=17%, list=13%, signal=19%
KEGG_CITRATE_CYCLE_TCA_CYCLE	KEGG_CITRATE_CYCLE_TCA_CYCLE		30	-0.19843425	-0.79542965	0.7035491	1.0	1.0	12674	tags=37%, list=36%, signal=58%
KEGG_VIRAL_MYOCARDITIS	KEGG_VIRAL_MYOCARDITIS		70	-0.24825692	-0.7914794	0.7504951	1.0	1.0	3943	tags=13%, list=11%, signal=14%
KEGG_WNT_SIGNALING_PATHWAY	KEGG_WNT_SIGNALING_PATHWAY		149	-0.18367028	-0.7908062	0.84063745	1.0	1.0	11288	tags=34%, list=33%, signal=50%
KEGG_PYRIMIDINE_METABOLISM	KEGG_PYRIMIDINE_METABOLISM		95	-0.18158914	-0.79045576	0.696281	1.0	1.0	11939	tags=34%, list=34%, signal=51%
KEGG_CYTOSOLIC_DNA_SENSING_PATHWAY	KEGG_CYTOSOLIC_DNA_SENSING_PATHWAY		47	-0.23075236	-0.77680564	0.78100777	1.0	1.0	1500	tags=9%, list=4%, signal=9%
KEGG_ECM_RECEPTOR_INTERACTION	KEGG_ECM_RECEPTOR_INTERACTION		84	-0.23930216	-0.7706641	0.7578125	1.0	1.0	9024	tags=38%, list=26%, signal=51%
KEGG_CHRONIC_MYELOID_LEUKEMIA	KEGG_CHRONIC_MYELOID_LEUKEMIA		73	-0.19162887	-0.76419395	0.73790324	1.0	1.0	10276	tags=29%, list=30%, signal=41%
KEGG_TRYPTOPHAN_METABOLISM	KEGG_TRYPTOPHAN_METABOLISM		39	-0.22940695	-0.7624872	0.8937008	1.0	1.0	3580	tags=10%, list=10%, signal=11%
KEGG_LONG_TERM_POTENTIATION	KEGG_LONG_TERM_POTENTIATION		70	-0.18310575	-0.7535982	0.86815417	1.0	1.0	12116	tags=37%, list=35%, signal=57%
KEGG_PARKINSONS_DISEASE	KEGG_PARKINSONS_DISEASE		98	-0.17512752	-0.7513654	0.7082534	1.0	1.0	15714	tags=43%, list=45%, signal=78%
KEGG_ACUTE_MYELOID_LEUKEMIA	KEGG_ACUTE_MYELOID_LEUKEMIA		57	-0.17744027	-0.7501094	0.76968503	1.0	1.0	12116	tags=39%, list=35%, signal=59%
KEGG_ASTHMA	KEGG_ASTHMA		29	-0.33974704	-0.7483031	0.7814433	0.99273413	1.0	3781	tags=21%, list=11%, signal=23%
KEGG_SPHINGOLIPID_METABOLISM	KEGG_SPHINGOLIPID_METABOLISM		35	-0.21468918	-0.74784666	0.7816764	0.9821752	1.0	8982	tags=26%, list=26%, signal=35%
KEGG_ADIPOCYTOKINE_SIGNALING_PATHWAY	KEGG_ADIPOCYTOKINE_SIGNALING_PATHWAY		66	-0.20533472	-0.740334	0.78719395	0.9838204	1.0	8739	tags=27%, list=25%, signal=36%
KEGG_ENDOCYTOSIS	KEGG_ENDOCYTOSIS		179	-0.1347111	-0.72936416	0.8423154	0.99037325	1.0	3561	tags=6%, list=10%, signal=6%
KEGG_GLIOMA	KEGG_GLIOMA		65	-0.17508745	-0.72327286	0.91700405	0.9887059	1.0	7437	tags=17%, list=21%, signal=21%
KEGG_FATTY_ACID_METABOLISM	KEGG_FATTY_ACID_METABOLISM		42	-0.20707391	-0.70457935	0.8229167	1.0	1.0	11112	tags=36%, list=32%, signal=52%
KEGG_CELL_CYCLE	KEGG_CELL_CYCLE		124	-0.18863188	-0.6708517	0.7665289	1.0	1.0	11059	tags=32%, list=32%, signal=47%
KEGG_AXON_GUIDANCE	KEGG_AXON_GUIDANCE		128	-0.17143247	-0.663919	0.9747082	1.0	1.0	9398	tags=26%, list=27%, signal=35%
KEGG_RNA_POLYMERASE	KEGG_RNA_POLYMERASE		27	-0.20975736	-0.66148514	0.9620758	1.0	1.0	27451	tags=100%, list=79%, signal=477%
KEGG_PENTOSE_PHOSPHATE_PATHWAY	KEGG_PENTOSE_PHOSPHATE_PATHWAY		27	-0.1698135	-0.6528101	0.9435484	1.0	1.0	4453	tags=7%, list=13%, signal=8%
KEGG_GLYCEROPHOSPHOLIPID_METABOLISM	KEGG_GLYCEROPHOSPHOLIPID_METABOLISM		70	-0.16888067	-0.64462817	0.94526315	1.0	1.0	7011	tags=14%, list=20%, signal=18%
KEGG_DNA_REPLICATION	KEGG_DNA_REPLICATION		36	-0.19131745	-0.6416781	0.86558044	1.0	1.0	12760	tags=47%, list=37%, signal=75%
KEGG_PRION_DISEASES	KEGG_PRION_DISEASES		35	-0.2181202	-0.6332339	0.9666012	1.0	1.0	10104	tags=31%, list=29%, signal=44%
KEGG_GLYCOSYLPHOSPHATIDYLINOSITOL_GPI_ANCHOR_BIOSYNTHESIS	KEGG_GLYCOSYLPHOSPHATIDYLINOSITOL_GPI_ANCHOR_BIOSYNTHESIS		25	-0.19957843	-0.6228025	0.84752476	1.0	1.0	10054	tags=28%, list=29%, signal=39%
KEGG_ERBB_SIGNALING_PATHWAY	KEGG_ERBB_SIGNALING_PATHWAY		86	-0.13865131	-0.6180127	0.9728155	1.0	1.0	11687	tags=33%, list=34%, signal=49%
KEGG_LEISHMANIA_INFECTION	KEGG_LEISHMANIA_INFECTION		71	-0.21884012	-0.6144759	0.95696723	0.9965244	1.0	8211	tags=25%, list=24%, signal=33%
KEGG_PROPANOATE_METABOLISM	KEGG_PROPANOATE_METABOLISM		31	-0.19322555	-0.61112845	0.8541667	0.98887444	1.0	12423	tags=39%, list=36%, signal=60%
KEGG_O_GLYCAN_BIOSYNTHESIS	KEGG_O_GLYCAN_BIOSYNTHESIS		29	-0.20988554	-0.6026142	0.92445326	0.98487306	1.0	6017	tags=17%, list=17%, signal=21%
KEGG_N_GLYCAN_BIOSYNTHESIS	KEGG_N_GLYCAN_BIOSYNTHESIS		46	-0.18133093	-0.6022146	0.80981594	0.9755326	1.0	9980	tags=22%, list=29%, signal=30%
KEGG_NOD_LIKE_RECEPTOR_SIGNALING_PATHWAY	KEGG_NOD_LIKE_RECEPTOR_SIGNALING_PATHWAY		61	-0.17561208	-0.55940264	0.89453125	0.9883274	1.0	12116	tags=36%, list=35%, signal=55%
KEGG_LYSOSOME	KEGG_LYSOSOME		117	-0.10520743	-0.55858815	0.91004187	0.9793923	1.0	13723	tags=32%, list=40%, signal=54%
KEGG_FRUCTOSE_AND_MANNOSE_METABOLISM	KEGG_FRUCTOSE_AND_MANNOSE_METABOLISM		32	-0.19466224	-0.5581871	0.9525692	0.9703835	1.0	8108	tags=22%, list=23%, signal=29%
