# Supplementary material for: Multi‐dataset identification of innovative feature genes and molecular mechanisms in keratoconus
Source: J Cell Mol Med. 2024 Sep 19;28(18):e70079. doi: 10.1111/jcmm.70079 (PMC11412914; doi:10.1111/jcmm.70079)
Supplement: Supplementary file 3 — Material S3. [file JCMM-28-e70079-s003.txt]

factor	mRNA
IKZF1	ARL11
IKZF1	ARL11
GATA4	ARL11
GATA4	ARL11
RUNX1	ARL11
RUNX1	ARL11
H2AZ	ARL11
GATA4	ARL11
JUN	ARL11
H2AZ	ARL11
CREBBP	ARL11
CTBP2	ARL11
RCOR1	ARL11
GATA4	ARL11
GATA4	ARL11
ERG	ARL11
H2AZ	ARL11
POLR2A	ARL11
HDAC1	ARL11
CBX5	ARL11
POLR2A	ARL11
POLR2A	ARL11
SPI1	ARL11
GATA4	ARL11
BANF1	ARL11
ZNF26	ARL11
SS18	ARL11
EP300	ARL11
LMO2	ARL11
GATA1	ARL11
GATA1	ARL11
BRD4	ARL11
BRD4	ARL11
SPI1	ARL11
ETS1	ARL11
KLF1	ARL11
TCF7L1	ARL11
H2AZ	ARL11
H2AZ	ARL11
POLR2A	ARL11
HDAC2	ARL11
HDAC1	ARL11
POLR2A	ARL11
ERG	ARL11
MAX	ARL11
TAL1	ARL11
CDK9	ARL11
POLR2A	ARL11
POLR2A	ARL11
IKZF1	ARL11
TAL1	ARL11
MED12	ARL11
RUNX1	ARL11
BRD4	ARL11
POU2F2	ARL11
POLR2A	ARL11
POLR2A	ARL11
RUNX3	ARL11
GATA1	ARL11
CEBPB	ARL11
POLR2A	ARL11
BRD4	ARL11
REST	ARL11
SPIB	ARL11
JUN	ARL11
BHLHE40	ARL11
TCF4	ARL11
STAG1	ARL11
RUNX1	ARL11
AFF1	ARL11
SMAD1	ARL11
IKZF1	ARL11
AR	ARL11
H2AZ	ARL11
STAT3	ARL11
POLR2A	ARL11
POLR2A	ARL11
EP300	ARL11
MAFF	ARL11
H2AZ	ARL11
CDK8	ARL11
POLR2A	ARL11
RUNX1	ARL11
POLR2A	ARL11
TET2	ARL11
POLR2A	ARL11
RUNX1	ARL11
NANOG	ARL11
POLR2A	ARL11
IKZF1	ARL11
TERC	ARL11
EOMES	ARL11
BRD4	ARL11
FOXP1	ARL11
AR	ARL11
ZNF770	ARL11
ZBTB40	ARL11
NFE2	ARL11
RUNX1	ARL11
H2AZ	ARL11
STAG1	ARL11
EP300	ARL11
MAX	ARL11
POLR2A	ARL11
AR	ARL11
STAT3	ARL11
CDK8	ARL11
STAG1	ARL11
SMAD1	ARL11
TRIM28	ARL11
BRD4	ARL11
SPI1	ARL11
AR	ARL11
SP1	ARL11
STAG1	ARL11
PRDM10	ARL11
MTA2	ARL11
CDK8	ARL11
BCOR	ARL11
BRD4	ARL11
MAFG	ARL11
BCL6	ARL11
PML	ARL11
SPI1	ARL11
NFE2	ARL11
IRF4	ARL11
POLR2A	ARL11
CEBPB	ARL11
EP300	ARL11
SPI1	ARL11
NIPBL	ARL11
SMARCE1	ARL11
CEBPB	ARL11
AR	ARL11
STAG1	ARL11
NFE2	ARL11
RUNX1	ARL11
AR	ARL11
MED1	ARL11
AR	ARL11
ZEB2	ARL11
RBPJ	ARL11
MLLT1	ARL11
GATA1	ARL11
JUN	ARL11
MYC	ARL11
FOXP1	ARL11
RUNX1	ARL11
RFX5	ARL11
RUNX1	ARL11
YY1	ARL11
STAG1	ARL11
RELA	ARL11
BRD4	ARL11
RUNX1	ARL11
STAG1	ARL11
STAG1	ARL11
CREB1	ARL11
STAG1	ARL11
USF2	ARL11
MTA3	ARL11
H2AZ	ARL11
TCF4	ARL11
POLR2A	ARL11
H2AZ	ARL11
POLR2A	ARL11
MAX	ARL11
RUNX1	ARL11
RUNX1	ARL11
AR	ARL11
NIPBL	ARL11
ZBED1	ARL11
CBX5	ARL11
JMJD1C	ARL11
BRD4	ARL11
CREB1	ARL11
NIPBL	ARL11
PROX1	ARL11
MAX	ARL11
POLR2A	ARL11
SMARCA4	ARL11
EP300	ARL11
MAFG	ARL11
BRD4	ARL11
EP300	ARL11
POLR2A	ARL11
GATA2	ARL11
H2AZ	ARL11
MYC	ARL11
TRAF7	ARL11
EP300	ARL11
BRD4	ARL11
MAX	ARL11
STAT3	ARL11
BRD4	ARL11
PAX5	ARL11
GATA2	ARL11
FOXM1	ARL11
TCF7	ARL11
BRD4	ARL11
JARID2	ATOH7
AGO1	ATOH7
POLR2A	ATOH7
EGR1	ATOH7
YY1	ATOH7
SETDB1	ATOH7
TP53	ATOH7
GATA3	ATOH7
BCL6	ATOH7
H2AZ	ATOH7
HDAC2	ATOH7
FOXA2	ATOH7
KMT2A	ATOH7
CEBPB	ATOH7
RBBP5	ATOH7
SMARCA4	ATOH7
EP300	ATOH7
POLR2A	ATOH7
RB1	ATOH7
UHRF2	ATOH7
POLR2A	ATOH7
EP300	ATOH7
POLR2A	ATOH7
FOXA1	ATOH7
POLR2A	ATOH7
CTCF	ATOH7
CTCF	ATOH7
DUX4	ATOH7
FOXA1	ATOH7
FOXA2	ATOH7
EP300	ATOH7
FOXA1	ATOH7
CEBPB	ATOH7
CEBPB	ATOH7
H2AFZ	ATOH7
SNAI2	ATOH7
CTCF	ATOH7
H2AFZ	ATOH7
CTCF	ATOH7
HSF1	ATOH7
MED1	ATOH7
GABPA	ATOH7
REL	ATOH7
POLR2A	ATOH7
JARID2	ATOH7
XRN2	ATOH7
MYCN	ATOH7
FOXA1	ATOH7
KDM5C	ATOH7
KDM5C	ATOH7
H2AZ	ATOH7
INO80	ATOH7
INO80	ATOH7
FOXA1	ATOH7
FOXA1	ATOH7
FOXA2	ATOH7
POLR2A	ATOH7
POLR2A	ATOH7
KDM2B	ATOH7
KDM5C	ATOH7
SPI1	ATOH7
TAF1	ATOH7
CTCF	ATOH7
H2AZ	ATOH7
PR	ATOH7
FOXA1	ATOH7
DDX5	ATOH7
POLR2A	ATOH7
H2AZ	ATOH7
ZNF391	ATOH7
AR	ATOH7
GTF2F1	ATOH7
POLR2A	ATOH7
FOXA1	ATOH7
FOXA1	ATOH7
STAG1	ATOH7
ZNF682	ATOH7
PHIP	ATOH7
FOXA2	ATOH7
CTCF	ATOH7
CDK9	ATOH7
FOXA1	ATOH7
SRF	ATOH7
BCL6	ATOH7
H2AFZ	ATOH7
CTCF	ATOH7
TCOF1	ATOH7
CDK9	ATOH7
CTCF	ATOH7
CTCF	ATOH7
CTCF	ATOH7
SCRT2	ATOH7
FOS	ATOH7
CTCF	ATOH7
CREB1	ATOH7
H2AFZ	ATOH7
NCOR1	ATOH7
CTCF	ATOH7
H2AZ	ATOH7
EGR3	ATOH7
STAG1	ATOH7
HDAC1	ATOH7
CTCF	ATOH7
BRD2	ATOH7
SIN3A	ATOH7
RCOR1	ATOH7
FOXA1	ATOH7
POLR2A	ATOH7
CEBPB	ATOH7
CTCF	ATOH7
POLR2A	ATOH7
BMI1	ATOH7
MAX	ATOH7
POLR2A	ATOH7
CTCF	ATOH7
PHIP	ATOH7
CTCF	ATOH7
MED1	ATOH7
FOXA1	ATOH7
ELL2	ATOH7
CTCF	ATOH7
CTCF	ATOH7
SMARCC1	ATOH7
GLIS1	ATOH7
FOXA1	ATOH7
MAX	ATOH7
SMARCA4	ATOH7
POU3F2	ATOH7
CTCF	ATOH7
ZNF518A	ATOH7
CTCF	ATOH7
POLR2A	ATOH7
CTCF	ATOH7
STAG1	ATOH7
IRF4	ATOH7
CTCF	ATOH7
SMC3	ATOH7
FOXA1	ATOH7
STAG1	ATOH7
H2AZ	ATOH7
FOXA2	ATOH7
HDAC2	ATOH7
HDAC2	ATOH7
BRD4	ATOH7
H3F3A	ATOH7
CTCF	ATOH7
CEBPB	ATOH7
ZBTB40	ATOH7
CTCF	ATOH7
CTCF	ATOH7
CTCF	ATOH7
CTCF	ATOH7
CTCF	ATOH7
CTCF	ATOH7
CTCF	ATOH7
STAG1	ATOH7
MAX	ATOH7
CTCF	ATOH7
CTCF	ATOH7
H2AZ	ATOH7
POLR2A	ATOH7
CTCF	ATOH7
CTCF	ATOH7
SOX4	ATOH7
CTCF	ATOH7
RPE	ATOH7
CTCF	ATOH7
CTCF	ATOH7
CTCF	ATOH7
EGR2	ATOH7
STAG1	ATOH7
POLR2A	ATOH7
EP300	ATOH7
POLR2A	ATOH7
STAG1	ATOH7
CTCF	ATOH7
CTCF	ATOH7
CTCF	ATOH7
CTCF	ATOH7
CTCF	ATOH7
POLR2A	ATOH7
CTCF	ATOH7
CTCF	ATOH7
POLR2A	ATOH7
RELA	ATOH7
POLR2A	ATOH7
CTCF	ATOH7
ZNF101	ATOH7
CTCF	ATOH7
CTCF	ATOH7
CTCF	ATOH7
STAG1	ATOH7
CTCF	ATOH7
CTCF	ATOH7
CTCF	ATOH7
FOXA1	ATOH7
PHF8	ATOH7
RUNX2	ATOH7
ZNF384	ATOH7
SSRP1	ATOH7
ESR1	DBNDD1
E2F7	DBNDD1
IKZF2	DBNDD1
ESR1	DBNDD1
SP2	DBNDD1
SP2	DBNDD1
ERG	DBNDD1
MED1	DBNDD1
LARP7	DBNDD1
IKZF2	DBNDD1
RUNX1	DBNDD1
SMARCA4	DBNDD1
MAX	DBNDD1
NIPBL	DBNDD1
JUN	DBNDD1
BRD4	DBNDD1
SNAI2	DBNDD1
PRDM10	DBNDD1
ATF3	DBNDD1
SRF	DBNDD1
GRHL3	DBNDD1
CTCF	DBNDD1
NR2F1	DBNDD1
KLF8	DBNDD1
RNF2	DBNDD1
POLR2A	DBNDD1
MKL2	DBNDD1
ESR1	DBNDD1
POLR2A	DBNDD1
TCF12	DBNDD1
ERG	DBNDD1
SP1	DBNDD1
ESR1	DBNDD1
SNAI2	DBNDD1
HSF1	DBNDD1
SPI1	DBNDD1
MYC	DBNDD1
BRD4	DBNDD1
KDM2B	DBNDD1
ESR1	DBNDD1
SNAI2	DBNDD1
CREBBP	DBNDD1
ZNF589	DBNDD1
ESR1	DBNDD1
KLF1	DBNDD1
GATAD1	DBNDD1
TFAP2C	DBNDD1
TFAP2C	DBNDD1
SPI1	DBNDD1
AR	DBNDD1
NIPBL	DBNDD1
ZNF24	DBNDD1
STAT4	DBNDD1
MED1	DBNDD1
MYC	DBNDD1
ERG	DBNDD1
E2F1	DBNDD1
MED1	DBNDD1
RUNX1	DBNDD1
RUNX1	DBNDD1
ESR1	DBNDD1
ESR1	DBNDD1
PRDM1	DBNDD1
NRF1	DBNDD1
MITF	DBNDD1
MYB	DBNDD1
TCF4	DBNDD1
EGR3	DBNDD1
E2F1	DBNDD1
ESR1	DBNDD1
TET2	DBNDD1
KDM4A	DBNDD1
KDM4A	DBNDD1
IRF4	DBNDD1
FLI1	DBNDD1
ESR1	DBNDD1
ZBTB26	DBNDD1
FLI1	DBNDD1
JMJD1C	DBNDD1
TFAP2C	DBNDD1
GABPA	DBNDD1
GATA3	DBNDD1
RELA	DBNDD1
MAX	DBNDD1
MYB	DBNDD1
TOP2B	DBNDD1
RUNX1	DBNDD1
BRD4	DBNDD1
ESR1	DBNDD1
KDM4C	DBNDD1
MKL2	DBNDD1
ESR1	DBNDD1
PRDM1	DBNDD1
ESR1	DBNDD1
JMJD1C	DBNDD1
MYC	DBNDD1
NFE2L2	DBNDD1
CTCF	DBNDD1
H2AZ	DBNDD1
TFAP2C	DBNDD1
REPIN1	DBNDD1
MYC	DBNDD1
BRD4	DBNDD1
ZNF770	DBNDD1
ESR1	DBNDD1
SIRT1	DBNDD1
MYB	DBNDD1
USF2	DBNDD1
E2F1	DBNDD1
TERC	DBNDD1
YY1	DBNDD1
PKNOX1	DBNDD1
RAD21	DBNDD1
ESR1	DBNDD1
CTCF	DBNDD1
TFAP2A	DBNDD1
BRD4	DBNDD1
SMARCA4	DBNDD1
H3K4me3	DBNDD1
ESR1	DBNDD1
H3K4me3	DBNDD1
ESR1	DBNDD1
POLR2A	DBNDD1
ESR1	DBNDD1
XRN2	DBNDD1
SNAI2	DBNDD1
ERG	DBNDD1
TERC	DBNDD1
MEF2B	DBNDD1
CREB3	DBNDD1
ZNF467	DBNDD1
ZEB2	DBNDD1
BRD4	DBNDD1
EGR2	DBNDD1
ESR1	DBNDD1
TRIM24	DBNDD1
TFAP2C	DBNDD1
RUNX1	DBNDD1
CDK9	DBNDD1
POLR2A	DBNDD1
EZH2	DBNDD1
EP400	DBNDD1
EP300	DBNDD1
SNAI2	DBNDD1
RUNX1	DBNDD1
POLR2A	DBNDD1
ZFX	DBNDD1
ETV1	DBNDD1
GABP	DBNDD1
ZNF24	DBNDD1
BRD4	DBNDD1
MAX	DBNDD1
CTCF	DBNDD1
CTCF	DBNDD1
ESR1	DBNDD1
KDM2B	DBNDD1
SP1	DBNDD1
SP1	DBNDD1
POLR2A	DBNDD1
STAG1	DBNDD1
CTCF	DBNDD1
KLF5	DBNDD1
AR	DBNDD1
MAZ	DBNDD1
POLR2A	DBNDD1
POLR2A	DBNDD1
ETV4	DBNDD1
EP300	DBNDD1
TFAP2A	DBNDD1
TCF7L1	DBNDD1
NFE2	DBNDD1
WDR5	DBNDD1
ESR1	DBNDD1
INTS11	DBNDD1
TFAP2A	DBNDD1
CTCF	DBNDD1
CTCF	DBNDD1
FLI1	DBNDD1
ATF1	DBNDD1
GLIS2	DBNDD1
RELA	DBNDD1
POLR2A	DBNDD1
HSF1	DBNDD1
KDM5C	DBNDD1
RUNX1	DBNDD1
BRD4	DBNDD1
TFAP2C	DBNDD1
BRD4	DBNDD1
PPARG	DBNDD1
BRD4	DBNDD1
TFAP2A	DBNDD1
RAD21	DBNDD1
BCL3	DBNDD1
ZBTB7A	DBNDD1
MYB	DBNDD1
ETV4	DBNDD1
BRD4	DBNDD1
USF1	DBNDD1
NFRKB	DBNDD1
EBF3	DBNDD1
TERC	MYRF
AR	MYRF
STAT4	MYRF
NR2F6	MYRF
CTCF	MYRF
MAZ	MYRF
CTCF	MYRF
CTCF	MYRF
CTCF	MYRF
TFAP2A	MYRF
ZNF793	MYRF
SMC1A	MYRF
HNF1B	MYRF
CTCF	MYRF
CTCF	MYRF
ELF3	MYRF
NR1H3	MYRF
CTCF	MYRF
CTCF	MYRF
CTCF	MYRF
CTCF	MYRF
TERC	MYRF
MYC	MYRF
CTCF	MYRF
CTCF	MYRF
BRD4	MYRF
CTCF	MYRF
STAG1	MYRF
CTCF	MYRF
CTCF	MYRF
CTCF	MYRF
PKNOX1	MYRF
EGR1	MYRF
RUNX1	MYRF
CTCFL	MYRF
CTCF	MYRF
CTCF	MYRF
SMC1A	MYRF
CTCF	MYRF
CTCF	MYRF
CTCF	MYRF
IRF5	MYRF
JUND	MYRF
CTCF	MYRF
CTCF	MYRF
CTCF	MYRF
CTCF	MYRF
CTCF	MYRF
CTCF	MYRF
CTCF	MYRF
SMC1A	MYRF
CTCF	MYRF
CTCF	MYRF
BRD4	MYRF
SMC1A	MYRF
CTCF	MYRF
CTCF	MYRF
CTCF	MYRF
CTCF	MYRF
CTCF	MYRF
CTCF	MYRF
NR1H2	MYRF
SMC1A	MYRF
NR2F6	MYRF
CTCF	MYRF
CTCFL	MYRF
CTCF	MYRF
PML	MYRF
CTCF	MYRF
CTCF	MYRF
CTCF	MYRF
GLIS1	MYRF
CTCF	MYRF
YY1	MYRF
CTCF	MYRF
CTCF	MYRF
CTCF	MYRF
CTCF	MYRF
RAD21	MYRF
CTCF	MYRF
H2AZ	MYRF
MAX	MYRF
CTCF	MYRF
POLR2A	MYRF
CTCF	MYRF
SRF	MYRF
CTCF	MYRF
ZBTB7A	MYRF
CTCF	MYRF
CTCF	MYRF
CTCF	MYRF
MAX	MYRF
CTCF	MYRF
CTCF	MYRF
CTCF	MYRF
CTCF	MYRF
CTCF	MYRF
CTCF	MYRF
ERG	MYRF
CTCF	MYRF
CTCF	MYRF
CTCF	MYRF
CTCF	MYRF
CTCF	MYRF
CTCF	MYRF
CTCF	MYRF
ZBTB48	MYRF
HDAC1	MYRF
CTCF	MYRF
CTCF	MYRF
CTCF	MYRF
CBFB	MYRF
TRIM22	MYRF
TRIM22	MYRF
CTCF	MYRF
SMC3	MYRF
PPARG	MYRF
ZNF143	MYRF
CTCF	MYRF
ERG	MYRF
CTCF	MYRF
STAG1	MYRF
CTCF	MYRF
EGR3	MYRF
CTCF	MYRF
CTCF	MYRF
CTCF	MYRF
MYC	MYRF
CTCF	MYRF
CTCF	MYRF
ELF3	MYRF
ERG	MYRF
CTCF	MYRF
CTCF	MYRF
CTCF	MYRF
CTCF	MYRF
CTCFL	MYRF
SMARCC1	MYRF
STAG1	MYRF
ZNF143	MYRF
CTCF	MYRF
CTCF	MYRF
CTCF	MYRF
CTCF	MYRF
GABPA	MYRF
CTCF	MYRF
CTCF	MYRF
MAZ	MYRF
CTCF	MYRF
CTCF	MYRF
CTCF	MYRF
CTCF	MYRF
H2AZ	MYRF
NR1H2	MYRF
SMC1A	MYRF
CTCF	MYRF
CTCF	MYRF
SMC3	MYRF
SRF	MYRF
CTCF	MYRF
CTCF	MYRF
NR1H3	MYRF
CTCF	MYRF
CTCF	MYRF
CTCF	MYRF
NR1H3	MYRF
JUND	MYRF
CTCF	MYRF
CTCF	MYRF
CTCF	MYRF
ELF1	MYRF
DDX5	MYRF
PPARG	MYRF
CTCF	MYRF
ESR1	MYRF
CTCF	MYRF
CTCF	MYRF
CTCF	MYRF
CTCF	MYRF
CTCF	MYRF
CTCF	MYRF
STAG1	MYRF
CTCF	MYRF
IRF4	MYRF
POLR2A	MYRF
CTCF	MYRF
INTS11	MYRF
CTCF	MYRF
CTCF	MYRF
CTCF	MYRF
CTCF	MYRF
CTCF	MYRF
CTCF	MYRF
CTCF	MYRF
CTCF	MYRF
SOX13	MYRF
CTCF	MYRF
CTCF	MYRF
CTCF	MYRF
CTCF	MYRF
