# Supplementary material for: Multi‐dataset identification of innovative feature genes and molecular mechanisms in keratoconus
Source: J Cell Mol Med. 2024 Sep 19;28(18):e70079. doi: 10.1111/jcmm.70079 (PMC11412914; doi:10.1111/jcmm.70079)
Supplement: Supplementary file 4 — Material S4. [file JCMM-28-e70079-s005.txt]

Rank	Score	Type	ID	Name	Description
8550	-95.11	cp	BRD-K77908580	entinostat	HDAC inhibitor
8546	-93.04	cp	BRD-K39944607	ochratoxin-a	Phenylalanyl tRNA synthetase inhibitor
8544	-91.21	cp	BRD-K51730347	diphencyprone	Immunostimulant
8532	-86.48	cp	BRD-K09991945	GSK-3-inhibitor-II	PKC inhibitor
8531	-85.78	cp	BRD-K74402642	NSC-632839	Ubiquitin specific protease inhibitor
8517	-79.35	cp	BRD-K51290057	SA-792709	Retinoid receptor agonist
8510	-75.24	cp	BRD-K59753975	vindesine	Tubulin inhibitor
8506	-71.5	cp	BRD-A01346607	flumetasone	Glucocorticoid receptor agonist
8501	-68.89	cp	BRD-K66792149	quinoclamine	Algicide
8497	-68.26	cp	BRD-A11007541	BCI-hydrochloride	Protein phosphatase inhibitor
8488	-66.91	cp	BRD-K37720887	SB-525334	TGF beta receptor inhibitor
8474	-62.83	cp	BRD-K62858456	lomerizine	Calcium channel blocker
8463	-60.05	cp	BRD-K34437622	BRD-K34437622	Thymidylate synthase inhibitor
8448	-53.44	cp	BRD-A11135865	nor-binaltorphimine	Opioid receptor antagonist
8442	-51.55	cp	BRD-K74733595	APHA-compound-8	HDAC inhibitor
8441	-50.98	cp	BRD-K11558771	droxinostat	HDAC inhibitor
8439	-50.13	cp	BRD-A82238138	budesonide	Glucocorticoid receptor agonist
8430	-48.18	cp	BRD-A93000692	ciglitazone	PPAR receptor agonist
8428	-47.87	cp	BRD-A44551378	LFM-A12	EGFR inhibitor
8425	-47.06	cp	BRD-A16934955	nalbuphine	Opioid receptor agonist
8418	-45.98	cp	BRD-K69650333	idarubicin	Topoisomerase inhibitor
8417	-45.8	cp	BRD-A39646320	HC-toxin	HDAC inhibitor
8409	-44.3	cp	BRD-A56987319	SQ-22536	Adenylyl cyclase inhibitor
8408	-44.25	cp	BRD-K22947005	dexbrompheniramine	Histamine receptor antagonist
8405	-44.04	cp	BRD-K11663430	pyroxamide	HDAC inhibitor
8402	-43.31	cp	BRD-K76698671	HNHA	HDAC inhibitor
8394	-41.67	cp	BRD-K96778649	tyrphostin-47	EGFR inhibitor
8389	-40.38	cp	BRD-A15131297	benazepril	ACE inhibitor
8385	-39.94	cp	BRD-K31491153	1-phenylbiguanide	Serotonin receptor agonist
8368	-36.58	cp	BRD-A80928489	1-monopalmitin	P-glycoprotein inhibitor
8360	-35.61	cp	BRD-K02407574	parbendazole	Tubulin inhibitor
8357	-35.26	cp	BRD-K16195444	oxymetazoline	Adrenergic receptor agonist
8353	-34.54	cp	BRD-K92758126	gibberellic-acid	NFkB pathway inhibitor
8352	-34.48	cp	BRD-K40742111	baeomycesic-acid	Lipoxygenase inhibitor
8350	-34.24	cp	BRD-A63043573	cabergoline	Dopamine receptor agonist
8347	-33.58	cp	BRD-K85503079	perospirone	Dopamine receptor antagonist
8346	-33.49	cp	BRD-K76872913	benzanthrone	Aromatic hydrocarbon derivative
8342	-32.7	cp	BRD-K23204545	busulfan	DNA inhibitor
8330	-32.04	cp	BRD-A65767837	hydrocortisone	Glucocorticoid receptor agonist
8328	-31.85	cp	BRD-A65076780	dihydroergocristine	Adrenergic receptor antagonist
8312	-30.01	cp	BRD-K95899059	LY-344864	Serotonin receptor agonist
8309	-29.46	cp	BRD-K30296925	flavokavain-b	Antineoplastic
8302	-28.21	cp	BRD-K09436313	prostaglandin	Prostanoid receptor antagonist
8301	-28.2	cp	BRD-A24817035	laudanosine	Central nervous system agent
8299	-27.58	cp	BRD-K69328504	L-690488	Inositol monophosphatase inhibitor
8298	-27.51	cp	BRD-K52522949	NCH-51	HDAC inhibitor
8294	-27.09	cp	BRD-K39111395	BCL2-inhibitor	BCL inhibitor
8292	-26.72	cp	BRD-K08115555	tyrphostin-AG-1288	TNF production inhibitor
8290	-26.64	cp	BRD-K68246049	TTNPB	Retinoid receptor agonist
8283	-25.91	cp	BRD-A25775766	securinine	GABA receptor antagonist
8280	-25.08	cp	BRD-K73978287	hydrocortisone	Glucocorticoid receptor agonist
8279	-24.94	cp	BRD-K07212038	selinidin	Mast cell stabilizer
8278	-24.87	cp	BRD-K29178788	dictamnine	Furoquinoline alkaloid
8275	-24.48	cp	BRD-K74212935	ergocryptine	Dopamine agonist
8272	-24.28	cp	BRD-K44497846	enalapril	ACE inhibitor
8267	-23.95	cp	BRD-K51677086	erythromycin	NFkB pathway inhibitor
8261	-23.8	cp	BRD-K09549677	mibefradil	T-type calcium channel blocker
8260	-23.74	cp	BRD-K32584078	BML-257	AKT inhibitor
8257	-23.34	cp	BRD-K57080016	selumetinib	MEK inhibitor
8256	-23.2	cp	BRD-A72711497	lasalocid	Bacterial permeability inducer
8254	-23.08	cp	BRD-A81795050	U-18666A	Oxidosqualene cyclase inhibitor
8253	-22.78	cp	BRD-K19111024	clofibric-acid	PPAR receptor agonist
8251	-22.68	cp	BRD-K99451608	lopinavir	HIV protease inhibitor
8250	-22.48	cp	BRD-A13807286	HA-14-1	BCL inhibitor
8249	-22.37	cp	BRD-K12867552	THM-I-94	HDAC inhibitor
8244	-22.08	cp	BRD-K81709173	halcinonide	Glucocorticoid receptor agonist
8243	-22	cp	BRD-A68281735	REV-5901	Leukotriene receptor antagonist
8239	-21.43	cp	BRD-K00959089	thenoyltrifluoroacetone	Chelating agent
8240	-21.43	cp	BRD-K18742343	H-8	PKA inhibitor
8238	-21.14	cp	BRD-K60923938	veratridine	Sodium channel activator
8236	-21.02	cp	BRD-K69840642	ISOX	HDAC inhibitor
8230	-20.43	cp	BRD-A64297288	amlodipine	Calcium channel blocker
8228	-20.26	cp	BRD-K13566078	BMS-345541	IKK inhibitor
8227	-20.18	cp	BRD-A42346008	metanephrine	Epinephrine metabolite
8226	-20.13	cp	BRD-K76723084	isotretinoin	Retinoid receptor agonist
8220	-19.83	cp	BRD-A84189516	baccatin-III	Paclitaxel precursor
8218	-19.78	cp	BRD-K40530731	hyoscyamine	Acetylcholine receptor antagonist
8217	-19.71	cp	BRD-K17674993	diflorasone	Corticosteroid agonist
8213	-19.51	cp	BRD-A09828896	SKF-81297	Dopamine receptor agonist
8211	-19.39	cp	BRD-A42628519	iopanoic-acid	Radiopaque medium
8208	-19.25	cp	BRD-A09495397	bicuculline	GABA receptor antagonist
8206	-19.24	cp	BRD-K63945320	dihydrosamidin	Phospholipase inhibitor
8204	-19.2	cp	BRD-K68402494	ML-9	Myosin light chain kinase inhibitor
8203	-19.19	cp	BRD-A92177080	betamethasone	Glucocorticoid receptor agonist
8198	-18.8	cp	BRD-K26669427	WR-216174	PFMRK inhibitor
8199	-18.8	cp	BRD-K04210847	tamoxifen	Estrogen receptor antagonist
8197	-18.78	cp	BRD-K40887525	ritanserin	Serotonin receptor antagonist
8196	-18.51	cp	BRD-K00206590	P-1075	ATP channel activator
8195	-18.33	cp	BRD-A08877921	cephalotaxine	Protein synthesis inhibitor
8194	-18.28	cp	BRD-K15791587	L-733060	Tachykinin antagonist
8193	-18.27	cp	BRD-K56957086	dacinostat	HDAC inhibitor
8192	-18.26	cp	BRD-A10070317	propranolol	Adrenergic receptor antagonist
8191	-18.13	cp	BRD-K15935639	z-leu3-VS	Proteasome inhibitor
8190	-18.12	cp	BRD-K81847782	scandenin	Plant compound with antimicrobial activity
8189	-18	cp	BRD-K26674531	GR-235	Estrogen receptor agonist
8188	-17.98	cp	BRD-A21858158	praziquantel	Anthelmintic
8182	-17.4	cp	BRD-K06426971	ryuvidine	Histone lysine methyltransferase inhibitor
8181	-17.38	cp	BRD-K93325701	damnacanthal	SRC inhibitor
8179	-17.33	cp	BRD-K11927976	ER-27319	Mediator release inhibitor
8177	-17.27	cp	BRD-K44876623	zolpidem	Benzodiazepine receptor agonist
8168	-16.48	cp	BRD-K06817181	BRD-K06817181	JAK inhibitor
8167	-16.33	cp	BRD-K94353609	fluocinolone	Glucocorticoid receptor agonist
8166	-16.32	cp	BRD-K21853356	RG-14620	EGFR inhibitor
8165	-16.29	cp	BRD-K88868628	iodoacetic-acid	Cysteine peptidase inhibitor
8164	-16.27	cp	BRD-A80960055	celastrol	Anti-inflammatory
8162	-16.23	cp	BRD-A28318179	aminomethyltransferase	Nitric oxide synthase inhibitor
8158	-16.1	cp	BRD-A97739905	ketoprofen	Cyclooxygenase inhibitor
8156	-16.09	cp	BRD-K73589401	corticosterone	mineralocorticoid receptor agonist
8154	-15.97	cp	BRD-K15916496	clotrimazole	Cytochrome P450 inhibitor
8152	-15.8	cp	BRD-A78391468	prednisolone	Glucocorticoid receptor agonist
8149	-15.63	cp	BRD-A72483914	spiroxatrine	Serotonin receptor antagonist
8147	-15.54	cp	BRD-K67844266	MLN-4924	Nedd activating enzyme inhibitor
8146	-15.52	cp	BRD-K17294426	clebopride	Dopamine receptor antagonist
8140	-15.08	cp	BRD-K66019333	oxantel	Anthelmintic
8139	-15.05	cp	BRD-A43150328	penicillic-acid	other antibiotic
8137	-15.03	cp	BRD-U51951544	ZG-10	JNK inhibitor
8134	-14.79	cp	BRD-K64746805	MBCQ	Phosphodiesterase inhibitor
8133	-14.76	cp	BRD-A20239487	atenolol	Adrenergic receptor antagonist
8132	-14.68	cp	BRD-K76064317	tyrphostin-AG-1296	FLT3 inhibitor
8131	-14.59	cp	BRD-K01649396	indatraline	Norepinephrine transporter inhibitor
8130	-14.55	cp	BRD-A25576662	streptozotocin	DNA alkylating agent
8127	-14.43	cp	BRD-K83988098	alvespimycin	HSP inhibitor
8120	-13.92	cp	BRD-K82135108	elesclomol	Oxidative stress inducer
8118	-13.83	cp	BRD-K14696368	9-methyl-5H-6-thia-4,5-diaza-chrysene-6,6-dioxide	NFkB pathway inhibitor
8116	-13.77	cp	BRD-K38477985	malonoben	Protein tyrosine kinase inhibitor
8113	-13.69	cp	BRD-K75532464	FTI-276	Farnesyltransferase inhibitor
8112	-13.67	cp	BRD-K96471533	nitazoxanide	Pyruvate ferredoxin oxidoreductase inhibitor
8110	-13.43	cp	BRD-K81209159	herniarin	Acetylcholinesterase inhibitor
8106	-13.26	cp	BRD-K50168500	canertinib	EGFR inhibitor
8105	-13.16	cp	BRD-A31800922	procyclidine	Acetylcholine receptor antagonist
8101	-13.04	cp	BRD-K34098590	tienilic-acid	Sodium/potassium/chloride transporter inhibitor
8100	-13.02	cp	BRD-K88701661	dimercaptosuccinic-acid	Chelating agent
8097	-12.74	cp	BRD-K81729199	AQ-RA741	Acetylcholine receptor antagonist
8094	-12.61	cp	BRD-K09668667	benzo(a)pyrene	Carcinogen
8093	-12.58	cp	BRD-K81062487	taurocholic-acid	Bile acid
8091	-12.57	cp	BRD-K15588452	R-96544	Serotonin receptor antagonist
8092	-12.57	cp	BRD-K14221570	benzopurpurin-4b	HIV entry inhibitor
8088	-12.53	cp	BRD-K97309399	thiothixene	Dopamine receptor antagonist
8084	-12.43	cp	BRD-K29113274	ketoconazole	Sterol demethylase inhibitor
8083	-12.38	cp	BRD-K87991767	umbelliferone	Cyclooxygenase inhibitor
8081	-12.33	cp	BRD-K87932577	CDK1-5-inhibitor	CDK inhibitor
8079	-12.31	cp	BRD-K39120595	bithionol	Autotaxin inhibitor
8078	-12.17	cp	BRD-K92301463	16,16-dimethylprostaglandin-e2	Prostanoid receptor agonist
8070	-11.7	cp	BRD-K82941592	rosuvastatin	HMGCR inhibitor
8071	-11.7	cp	BRD-K68407802	KIN001-055	EGFR inhibitor
8066	-11.52	cp	BRD-K96740444	itopride	Dopamine receptor antagonist
8064	-11.46	cp	BRD-K22010301	JLK-6	Gamma secretase inhibitor
8061	-11.36	cp	BRD-A07000685	hydrocortisone	Glucocorticoid receptor agonist
8059	-11.32	cp	BRD-K82164249	andarine	Androgen receptor modulator
8053	-11.07	cp	BRD-K64402243	ivachtin	Caspase inhibitor
8051	-11.02	cp	BRD-K94689771	pinocembrin	CYP1B1 inhibitor
8048	-10.89	cp	BRD-K54142781	cirazoline	Adrenergic receptor agonist
8046	-10.85	cp	BRD-K91900765	VX-745	p38 MAPK inhibitor
8045	-10.83	cp	BRD-A28970875	puromycin	Protein synthesis inhibitor
8043	-10.81	cp	BRD-K06198550	isorotenone	Mitochondrial complex I inhibitor
8040	-10.65	cp	BRD-K36198571	WAY-170523	Metalloproteinase inhibitor
8038	-10.64	cp	BRD-K99029477	prometon	Photosynthesis inhibitor
8037	-10.52	cp	BRD-A16311756	profenamine	Butyrylcholinesterase inhibitor
8036	-10.48	cp	BRD-K34820100	tebuthiuron	Photosynthesis inhibitor
8035	-10.45	cp	BRD-K14536225	piceid	Glucosidase inhibitor
8033	-10.43	cp	BRD-K27710560	splitomycin	SIRT inhibitor
8032	-10.41	cp	BRD-A93477898	PETCM	Caspase activator
8031	-10.39	cp	BRD-K41051431	mecillinam	Bacterial cell wall synthesis inhibitor
8029	-10.32	cp	BRD-K33572481	taurodeoxycholic-acid	Bile acid
8027	-10.26	cp	BRD-A73741725	exemestane	Aromatase inhibitor
8018	-9.97	cp	BRD-K27499107	carbacyclin	IP receptor activator
8017	-9.85	cp	BRD-K78692225	leflunomide	Dihydroorotate dehydrogenase inhibitor
8016	-9.83	cp	BRD-K68332390	ponalrestat	Aldose reductase inhibitor
8012	-9.76	cp	BRD-K28863208	PNU-282987	Cholinergic receptor agonist
8013	-9.76	cp	BRD-K84709232	caffeic-acid	Lipoxygenase inhibitor
8011	-9.74	cp	BRD-A31521121	methocarbamol	Muscle relaxant
8000	-9.37	cp	BRD-K07403598	CAY-10470	NFkB pathway inhibitor
7997	-9.33	cp	BRD-K63265447	docetaxel	Tubulin inhibitor
7998	-9.33	cp	BRD-A32164164	methyllycaconitine	Acetylcholine receptor antagonist
7999	-9.33	cp	BRD-K70330367	amantadine	Glutamate receptor antagonist
7994	-9.3	cp	BRD-K17415526	tyrphostin-AG-835	Protein tyrosine kinase inhibitor
7991	-9.24	cp	BRD-K33860217	CP-94253	Serotonin receptor agonist
7988	-9.2	cp	BRD-K95739795	tetrabenazine	Vesicular monoamine transporter inhibitor
7984	-9.13	cp	BRD-K60640630	mometasone	Glucocorticoid receptor agonist
7980	-9	cp	BRD-K92446736	zatebradine	HCN channel blocker
7977	-8.88	cp	BRD-K43389675	daunorubicin	RNA synthesis inhibitor
7976	-8.86	cp	BRD-K89375097	pirenzepine	Acetylcholine receptor antagonist
7974	-8.82	cp	BRD-K61097567	SB-218795	Tachykinin antagonist
7967	-8.66	cp	BRD-K13819402	desoxypeganine	Acetylcholinesterase inhibitor
7965	-8.65	cp	BRD-K07325606	hispidin	PKC inhibitor
7961	-8.52	cp	BRD-A81772229	simvastatin	HMGCR inhibitor
7960	-8.48	cp	BRD-A18579359	wiskostatin	Neural Wiskott-Aldrich syndrome protein inhibitor
7959	-8.46	cp	BRD-K22503835	scriptaid	HDAC inhibitor
7958	-8.44	cp	BRD-K07691486	roscovitine	CDK inhibitor
7956	-8.4	cp	BRD-K48923948	BMS-641988	Androgen receptor antagonist
7951	-8.25	cp	BRD-A77349281	RK-682	Tyrosine phosphatase inhibitor
7950	-8.18	cp	BRD-K07117950	imperatorin	CDK inhibitor
7939	-7.94	cp	BRD-K44094599	tacrolimus	Calcineurin inhibitor
7937	-7.87	cp	BRD-A41692738	TGX-221	PI3K inhibitor
7936	-7.82	cp	BRD-A65597028	RX-821002	Adrenergic receptor antagonist
7935	-7.81	cp	BRD-K59753853	MDL-29951	Glutamate receptor antagonist
7934	-7.79	cp	BRD-K40624912	ZM-39923	JAK inhibitor
7931	-7.74	cp	BRD-K64052750	gefitinib	EGFR inhibitor
7929	-7.7	cp	BRD-A31801025	formestane	Aromatase inhibitor
7928	-7.68	cp	BRD-K48427617	U-0124	MEK inhibitor
7926	-7.67	cp	BRD-A08709697	heliotrine	Pyrrolizidine alkaloid
7925	-7.61	cp	BRD-K10974103	diloxanide	Protein synthesis inhibitor
7921	-7.53	cp	BRD-K72093121	vidarabine	Antiviral
7917	-7.4	cp	BRD-K21548250	moracizine	Sodium channel blocker
7916	-7.34	cp	BRD-K12079898	PD-160170	Neuropeptide receptor antagonist
7914	-7.33	cp	BRD-U73238814	QL-XI-92	DDR1 inhibitor
7915	-7.33	cp	BRD-A48570745	ivermectin	GABA receptor agonist
7912	-7.25	cp	BRD-K78373679	RO-3306	CDK inhibitor
7908	-7.12	cp	BRD-K56334280	amonafide	Topoisomerase inhibitor
7901	-6.99	cp	BRD-K63504947	semaxanib	VEGFR inhibitor
7896	-6.88	cp	BRD-A86044036	flurbiprofen	Cyclooxygenase inhibitor
7893	-6.84	cp	BRD-K17140735	SCH-79797	Proteasome inhibitor
7885	-6.7	cp	BRD-A29644307	nomifensine	Dopamine uptake inhibitor
7884	-6.69	cp	BRD-K10843433	phenylbutazone	Cyclooxygenase inhibitor
7883	-6.66	cp	BRD-K40619305	larixinic-acid	Compound that interacts with metal centers
7875	-6.52	cp	BRD-K80970344	pyrrolidine-dithiocarbamate	NFkB pathway inhibitor
7868	-6.25	cp	BRD-A49046702	SKF-89976A	GABA uptake inhibitor
7863	-6.21	cp	BRD-K10065684	dantron	Laxative
7860	-6.17	cp	BRD-K60460488	nelfinavir	HIV protease inhibitor
7859	-6.14	cp	BRD-K66412701	pazufloxacin	Topoisomerase inhibitor
7854	-6.03	cp	BRD-K05653692	DL-PDMP	Glucosyltransferase inhibitor
7852	-6	cp	BRD-K32828673	chelidonine	Tubulin inhibitor
7853	-6	cp	BRD-K68507560	dicycloverine	Acetylcholine receptor antagonist
7850	-5.96	cp	BRD-K50388907	fenofibrate	PPAR receptor agonist
7849	-5.94	cp	BRD-K04853698	LDN-193189	Serine/threonine kinase inhibitor
7846	-5.92	cp	BRD-A41833852	naloxone	Opioid receptor antagonist
7847	-5.92	cp	BRD-K22662435	ganciclovir	DNA polymerase inhibitor
7845	-5.86	cp	BRD-A29289453	PCA-4248	Platelet activating factor receptor antagonist
7844	-5.84	cp	BRD-K59522102	piperine	Monoamine oxidase inhibitor
7839	-5.77	cp	BRD-A80775386	hyperforin	Cyclooxygenase inhibitor
7834	-5.73	cp	BRD-M47937986	cefatrizine	Bacterial cell wall synthesis inhibitor
7825	-5.6	cp	BRD-K64800655	PHA-793887	CDK inhibitor
7826	-5.6	cp	BRD-K93618743	ipriflavone	Bone resorption inhibitor
7824	-5.57	cp	BRD-K49669041	BX-912	Pyruvate dehydrogenase kinase inhibitor
7821	-5.53	cp	BRD-K73290745	ICI-199441	Opioid receptor agonist
7820	-5.51	cp	BRD-A43974575	tranylcypromine	Monoamine oxidase inhibitor
7817	-5.47	cp	BRD-A15914070	4-hydroxy-2-nonenal	Cytotoxic lipid peroxidation product
7814	-5.43	cp	BRD-K81783531	VX-222	HCV inhibitor
7809	-5.28	cp	BRD-K50866992	tropisetron	Serotonin receptor antagonist
7802	-5.14	cp	BRD-K11158509	tyrphostin-B44	EGFR inhibitor
7800	-5.11	cp	BRD-K77390737	xanthohumol	ATPase inhibitor
7798	-5.07	cp	BRD-K26863634	BIX-01338	Histone lysine methyltransferase inhibitor
7793	-4.97	cp	BRD-A42831637	tetrahydrocannabinol-7-oic-acid	Anti-inflammatory
7788	-4.9	cp	BRD-K74430258	1,2-dichlorobenzene	Hepatotoxicant
7789	-4.9	cp	BRD-K71512533	SNS-314	Aurora kinase inhibitor
7787	-4.89	cp	BRD-A75368507	demeclocycline	Bacterial 30S ribosomal subunit inhibitor
7780	-4.79	cp	BRD-K05737787	isoeugenol	Nitric oxide production inhibitor
7781	-4.79	cp	BRD-K43796186	benzyl-quinazolin-4-yl-amine	EGFR inhibitor
7777	-4.76	cp	BRD-K49671696	ketanserin	Serotonin receptor antagonist
7776	-4.69	cp	BRD-K08219523	5-nonyloxytryptamine	Serotonin receptor agonist
7754	-4.4	cp	BRD-A43940795	tetrahydropalmatine	Serotonin release inhibitor
7747	-4.33	cp	BRD-A60245366	AS-601245	JNK inhibitor
7745	-4.31	cp	BRD-K51223576	AG-99	Tyrosine kinase inhibitor
7740	-4.3	cp	BRD-K44067360	flufenamic-acid	Chloride channel blocker
7741	-4.3	cp	BRD-K06014311	DH-97	Melatonin receptor antagonist
7742	-4.3	cp	BRD-K46937689	phenazone	Cyclooxygenase inhibitor
7743	-4.3	cp	BRD-K71823332	epothilone-a	Microtubule stabilizing agent
7738	-4.25	cp	BRD-A52193669	withaferin-a	IKK inhibitor
7737	-4.24	cp	BRD-K25504083	cytochalasin-d	Actin polymerization inhibitor
7732	-4.21	cp	BRD-K86003836	flubendazole	Tubulin inhibitor
7734	-4.21	cp	BRD-A09539288	homatropine	Acetylcholine receptor antagonist
7731	-4.17	cp	BRD-A79803969	memantine	Glutamate receptor antagonist
7728	-4.16	cp	BRD-A56020723	CA-074-Me	Cathepsin inhibitor
7722	-4.11	cp	BRD-A78295502	hydroquinine	Antiarrhythmic
7718	-4.07	cp	BRD-K27141178	SB-203186	Serotonin receptor antagonist
7715	-4.05	cp	BRD-K36927236	glibenclamide	Sulfonylurea
7704	-3.94	cp	BRD-A44780397	mifepristone	Glucocorticoid receptor antagonist
7698	-3.9	cp	BRD-K51662849	ilomastat	Matrix metalloprotease inhibitor
7697	-3.89	cp	BRD-K56509348	BMS-182874	Endothelin receptor antagonist
7693	-3.83	cp	BRD-A26095496	clobetasol	Glucocorticoid receptor agonist
7684	-3.77	cp	BRD-K49372556	mofezolac	Cyclooxygenase inhibitor
7685	-3.77	cp	BRD-K10098805	rhapontin	Apoptosis stimulant
7681	-3.74	cp	BRD-K63630713	etacrynic-acid	Sodium/potassium/chloride transporter inhibitor
7676	-3.7	cp	BRD-K98684188	GSK-0660	PPAR receptor antagonist
7677	-3.7	cp	BRD-K82255054	propofol	GABA receptor agonist
7673	-3.63	cp	BRD-A23290232	westcort	Glucocorticoid receptor agonist
7667	-3.59	cp	BRD-K56403959	ZK-756326	CC chemokine receptor ligand
7656	-3.52	cp	BRD-A80574334	oxalomalic-acid	Isocitrate dehydrogenase inhibitor
7650	-3.45	cp	BRD-K48722833	iloperidone	Dopamine receptor antagonist
7651	-3.45	cp	BRD-K76617868	fasudil	Rho associated kinase inhibitor
7648	-3.42	cp	BRD-A35519318	benidipine	Calcium channel blocker
7649	-3.42	cp	BRD-A82096673	KU-C103428N	CDC inhibitor
7647	-3.38	cp	BRD-A65282128	cefazolin	Bacterial cell wall synthesis inhibitor
7643	-3.37	cp	BRD-K54316499	tolterodine	Acetylcholine receptor antagonist
7642	-3.33	cp	BRD-A49225603	alimemazine	Histamine receptor agonist
7638	-3.31	cp	BRD-K55703048	latrepirdine	Glutamate receptor antagonist
7634	-3.28	cp	BRD-K41410256	balsalazide	Cyclooxygenase inhibitor
7629	-3.26	cp	BRD-K30743633	TCPOBOP	CAR agonist
7627	-3.24	cp	BRD-K84566043	fenpiverinium	Acetylcholine receptor antagonist
7623	-3.21	cp	BRD-A55946879	BW-B70C	Lipoxygenase inhibitor
7622	-3.19	cp	BRD-K17743125	belinostat	HDAC inhibitor
7612	-3.14	cp	BRD-U82589721	HG-5-113-01	Protein kinase inhibitor
7607	-3.1	cp	BRD-A75479906	rimantadine	Antiviral
7600	-3.04	cp	BRD-A58955223	sulforaphane	Antineoplastic
7601	-3.04	cp	BRD-K70976396	cefoxitin	Bacterial cell wall synthesis inhibitor
7594	-3	cp	BRD-K51967704	BIIB021	HSP inhibitor
7595	-3	cp	BRD-A33833419	TER-14687	Inhibitor of translocation of PKCq in T cells
7593	-2.99	cp	BRD-A15530910	carpindolol	Adrenergic receptor antagonist
7588	-2.96	cp	BRD-A75935363	atracurium	Acetylcholine receptor antagonist
7589	-2.96	cp	BRD-K93460210	lamotrigine	Serotonin receptor antagonist
7590	-2.96	cp	BRD-K18059238	gamma-linolenic-acid	Cyclooxygenase inhibitor
7581	-2.94	cp	BRD-A54487287	cortisone	Glucocorticoid receptor agonist
7576	-2.92	cp	BRD-K24859147	KIN001-242	Protein kinase inhibitor
7580	-2.92	cp	BRD-K85606544	neratinib	EGFR inhibitor
7574	-2.89	cp	BRD-K52020312	metronidazole	DNA inhibitor
7572	-2.85	cp	BRD-A66927094	nemonapride	Dopamine receptor antagonist
7566	-2.78	cp	BRD-K90333595	phentolamine	Adrenergic receptor antagonist
7560	-2.76	cp	BRD-K68202742	trichostatin-a	HDAC inhibitor
7562	-2.76	cp	BRD-K82381502	acetylcholine	Acetylcholine receptor agonist
7558	-2.75	cp	BRD-K68095457	palmitoylethanolamide	Cannabinoid receptor agonist
7552	-2.72	cp	BRD-K06878038	deferiprone	Chelating agent
7548	-2.69	cp	BRD-K51541829	RO-25-6981	Ionotropic glutamate receptor antagonist
7544	-2.68	cp	BRD-K02607075	tubocurarine	Acetylcholine receptor antagonist
7540	-2.66	cp	BRD-K54472332	elvitegravir	HIV integrase inhibitor
7536	-2.64	cp	BRD-A85280935	quinpirole	Dopamine receptor agonist
7532	-2.62	cp	BRD-M40783228	mesna	Antioxidant
7529	-2.61	cp	BRD-K14681867	somatostatin	Somatostatin receptor agonist
7527	-2.59	cp	BRD-K56745457	azauridine	Antiviral
7523	-2.57	cp	BRD-K91315211	betahistine	Histamine receptor agonist
7524	-2.57	cp	BRD-A33084410	5'-guanidinonaltrindole	Opioid receptor antagonist
7517	-2.54	cp	BRD-A67748489	K3644	Kinesin-like spindle protein inhibitor
7514	-2.51	cp	BRD-K94512704	spiramide	Dopamine receptor antagonist
7512	-2.5	cp	BRD-K06024458	n-arachidonyl-GABA	cannabinoid receptor agonist
7501	-2.47	cp	BRD-K52172416	anastrozole	Aromatase inhibitor
7502	-2.47	cp	BRD-K78659596	MLN-2238	Proteasome inhibitor
7508	-2.47	cp	BRD-A34208323	VU-0404997-2	Glutamate receptor modulator
7492	-2.43	cp	BRD-K82795137	loratadine	Histamine receptor antagonist
7493	-2.43	cp	BRD-K47278471	diphenhydramine	Histamine receptor antagonist
7494	-2.43	cp	BRD-A38898897	GW-311616	Leukocyte elastase inhibitor
7495	-2.43	cp	BRD-K10995081	perphenazine	Dopamine receptor antagonist
7487	-2.41	cp	BRD-K18895904	olanzapine	Dopamine receptor antagonist
7484	-2.38	cp	BRD-K85985071	ellipticine	Topoisomerase inhibitor
7478	-2.37	cp	BRD-A01787639	naftopidil	Adrenergic receptor antagonist
7477	-2.34	cp	BRD-A70407468	PSB-36	Adenosine receptor antagonist
7472	-2.33	cp	BRD-K34154330	tracazolate	GABA receptor modulator
7473	-2.33	cp	BRD-K82688027	RG-13022	PDGFR receptor inhibitor
7474	-2.33	cp	BRD-K62289640	lylamine	Cannabinoid receptor agonist
7470	-2.3	cp	BRD-K78084463	W-12	Calmodulin antagonist
7466	-2.29	cp	BRD-K33204703	AG-370	PDGFR receptor inhibitor
7464	-2.28	cp	BRD-K27184429	levocetirizine	Histamine receptor antagonist
7454	-2.22	cp	BRD-K97509413	coumestrol	Estrogen receptor agonist
7448	-2.21	cp	BRD-A49906757	scopolamine	Acetylcholine receptor antagonist
7443	-2.18	cp	BRD-A10903566	imiloxan	Adrenergic receptor antagonist
7447	-2.18	cp	BRD-K97056771	HY-11007	BCR-ABL kinase inhibitor
7434	-2.15	cp	BRD-K49890030	gavestinel	Glutamate receptor antagonist
7432	-2.13	cp	BRD-A99411506	esculin	Antioxidant
7422	-2.09	cp	BRD-K49049886	CGS-15943	Adenosine receptor antagonist
7406	-2.04	cp	BRD-K63874012	thioperamide	Histamine receptor antagonist
7407	-2.04	cp	BRD-A62035778	scopolamine	Acetylcholine receptor antagonist
7408	-2.04	cp	BRD-K05181463	L-741626	Dopamine receptor antagonist
7409	-2.04	cp	BRD-K89930444	AG-592	Tyrosine kinase inhibitor
7399	-2.01	cp	BRD-K82091397	SB-239063	p38 MAPK inhibitor
7400	-2.01	cp	BRD-A41250306	cyclopenthiazide	Thiazide diuretic
7397	-2	cp	BRD-K19352500	prochlorperazine	Dopamine receptor antagonist
7395	-1.99	cp	BRD-A07395371	esmolol	Adrenergic receptor antagonist
7391	-1.97	cp	BRD-A15435692	BMY-14802	Sigma receptor antagonist
7394	-1.97	cp	BRD-K33453211	levocabastine	Histamine receptor antagonist
7388	-1.94	cp	BRD-K97810537	beclometasone	Glucocorticoid receptor agonist
7374	-1.9	cp	BRD-K13810148	givinostat	HDAC inhibitor
7375	-1.9	cp	BRD-K28115081	apafant	Platelet activating factor receptor antagonist
7376	-1.9	cp	BRD-K92093830	doxorubicin	Topoisomerase inhibitor
7379	-1.9	cp	BRD-A01826957	xanthinol	Vasodilator
7380	-1.9	cp	BRD-K11853856	PJ-34	PARP inhibitor
7368	-1.89	cp	BRD-K38251852	paxilline	Potassium channel blocker
7366	-1.88	cp	BRD-K49810818	sorafenib	FLT3 inhibitor
7362	-1.87	cp	BRD-K25875056	SC-9	Protein tyrosine kinase activator
7363	-1.87	cp	BRD-K13169950	NSC-3852	HDAC inhibitor
7354	-1.83	cp	BRD-A30815329	felodipine	Calcium channel blocker
7355	-1.83	cp	BRD-K79092138	nitrofural	Bacterial DNA inhibitor
7347	-1.8	cp	BRD-K60184833	tyrphostin-46	Tyrosine kinase inhibitor
7348	-1.8	cp	BRD-K97330509	SRC-kinase-inhibitor-II	SRC inhibitor
7349	-1.8	cp	BRD-K36862742	hydroflumethiazide	Sodium/potassium/chloride transporter inhibitor
7343	-1.76	cp	BRD-A58157837	butabindide	Tripeptidyl peptidase inhibitor
7344	-1.76	cp	BRD-K26548821	quinpirole	Dopamine receptor agonist
7334	-1.73	cp	BRD-A15079084	phorbol-12-myristate-13-acetate	PKC activator
7335	-1.73	cp	BRD-A85587465	bemesetron	Serotonin receptor antagonist
7336	-1.73	cp	BRD-K50464341	berbamine	Calmodulin antagonist
7332	-1.72	cp	BRD-K09497549	kawain	Calcium channel modulator
7326	-1.69	cp	BRD-K66766661	17-beta-estradiol	Estrogen receptor agonist
7327	-1.69	cp	BRD-A49160188	donepezil	Acetylcholinesterase inhibitor
7321	-1.66	cp	BRD-K35629949	SR-27897	CCK receptor antagonist
7322	-1.66	cp	BRD-K92678294	irilin-a	Isoflavone
7323	-1.66	cp	BRD-K46556543	canrenoic-acid	Mineralocorticoid receptor antagonist
7316	-1.62	cp	BRD-K64670467	JNJ-16259685	Glutamate receptor antagonist
7309	-1.59	cp	BRD-K29653726	topiramate	Carbonic anhydrase inhibitor
7310	-1.59	cp	BRD-K61192372	capecitabine	DNA synthesis inhibitor
7311	-1.59	cp	BRD-K28296557	AKT-inhibitor-IV	AKT inhibitor
7312	-1.59	cp	BRD-K05396879	15-delta-prostaglandin-j2	PPAR receptor agonist
7296	-1.55	cp	BRD-K70401845	erlotinib	EGFR inhibitor
7297	-1.55	cp	BRD-A00758722	noretynodrel	Progestogen hormone
7298	-1.55	cp	BRD-K40990712	hexamethyleneamiloride	Sodium/hydrogen antiport inhibitor
7299	-1.55	cp	BRD-K15616905	CCCP	Mitochondrial oxidative phosphorylation uncoupler
7301	-1.55	cp	BRD-K93461745	buspirone	Serotonin receptor agonist
7302	-1.55	cp	BRD-K81473089	tacrine	Acetylcholinesterase inhibitor
7288	-1.52	cp	BRD-K39983086	loteprednol	Glucocorticoid receptor agonist
7289	-1.52	cp	BRD-A20697603	thiostrepton	FOXM1 inhibitor
7290	-1.52	cp	BRD-K12932420	YM-976	Phosphodiesterase inhibitor
7291	-1.52	cp	BRD-K42221274	NNC-711	GAT inhibitor
7292	-1.52	cp	BRD-A81866333	CGS-21680	Adenosine receptor agonist
7283	-1.48	cp	BRD-K35960502	niclosamide	DNA replication inhibitor
7269	-1.44	cp	BRD-K40758068	efavirenz	HIV protease inhibitor
7270	-1.44	cp	BRD-K66896231	BRD-K66896231	Acetylcholinesterase inhibitor
7271	-1.44	cp	BRD-K31843556	T-0070907	PPAR receptor antagonist
7272	-1.44	cp	BRD-K05528470	L-745870	Dopamine receptor antagonist
7273	-1.44	cp	BRD-A95445494	maackiain	Sodium/glucose cotransporter inhibitor
7274	-1.44	cp	BRD-K39733634	L-161982	Prostanoid receptor antagonist
7267	-1.42	cp	BRD-K71035033	masitinib	KIT inhibitor
7266	-1.41	cp	BRD-K96134740	kitasamycin	Protein synthesis inhibitor
7265	-1.4	cp	BRD-A13650332	flucloxacillin	Bacterial cell wall synthesis inhibitor
7256	-1.37	cp	BRD-K70883034	nimetazepam	GABA receptor agonist
7257	-1.37	cp	BRD-K30677119	PP-30	RAF inhibitor
7258	-1.37	cp	BRD-K16277217	piperacetazine	Dopamine receptor antagonist
7259	-1.37	cp	BRD-K06980535	promazine	Dopamine receptor antagonist
7260	-1.37	cp	BRD-K65639003	icariin	Phosphodiesterase inhibitor
7254	-1.36	cp	BRD-K15842202	eudesmic-acid	-666
7255	-1.36	cp	BRD-K79425933	benperidol	Dopamine receptor antagonist
7253	-1.35	cp	BRD-K13664374	dichloroacetic-acid	Pyruvate dehydrogenase kinase inhibitor
7249	-1.34	cp	BRD-K59058766	chlorprothixene	Dopamine receptor antagonist
7252	-1.34	cp	BRD-K05673000	dicloxacillin	Bacterial cell wall synthesis inhibitor
7242	-1.32	cp	BRD-K47936004	piribedil	Dopamine receptor agonist
7240	-1.3	cp	BRD-K38003476	clocortolone	Glucocorticoid receptor agonist
7241	-1.3	cp	BRD-K31553034	zibotentan	Endothelin receptor antagonist
7236	-1.27	cp	BRD-K51318897	fenbendazole	Tubulin inhibitor
7227	-1.2	cp	BRD-K57930253	nitrazepam	Benzodiazepine receptor agonist
7228	-1.2	cp	BRD-K18316707	O-1918	Cannabinoid receptor antagonist
7225	-1.19	cp	BRD-K74501079	azithromycin	Bacterial 50S ribosomal subunit inhibitor
7217	-1.16	cp	BRD-K29359156	ebselen	H+/K+-ATPase inhibitor
7218	-1.16	cp	BRD-K82865713	prostaglandin-b2	cAMP inhibitor
7216	-1.14	cp	BRD-K12906962	dichlorobenzamil	Sodium/calcium exchange inhibitor
7210	-1.13	cp	BRD-K83023055	GR-135531	Melatonin receptor agonist
7213	-1.13	cp	BRD-K12513978	fenbufen	Cyclooxygenase inhibitor
7214	-1.13	cp	BRD-K51575138	TPCA-1	IKK inhibitor
7200	-1.09	cp	BRD-K51918615	iodophenpropit	Histamine receptor antagonist
7201	-1.09	cp	BRD-K72676686	fluvoxamine	Selective serotonin reuptake inhibitor (SSRI)
7202	-1.09	cp	BRD-K28578425	cilostamide	Phosphodiesterase inhibitor
7203	-1.09	cp	BRD-K82036761	sertraline	Serotonin receptor antagonist
7204	-1.09	cp	BRD-A27887842	prednisolone	Glucocorticoid receptor agonist
7205	-1.09	cp	BRD-K71103788	duloxetine	Serotonin reuptake inhibitor
7206	-1.09	cp	BRD-A37347161	BRL-52537	Opioid receptor agonist
7207	-1.09	cp	BRD-K56301217	ABT-737	BCL inhibitor
7189	-1.06	cp	BRD-K15601958	SEW-2871	Lysophospholipid receptor agonist
7195	-1.06	cp	BRD-A93255169	thalidomide	TNF production inhibitor
7178	-1.02	cp	BRD-K47780086	penciclovir	DNA directed DNA polymerase inhibitor
7179	-1.02	cp	BRD-K25186396	tangeritin	Cell cycle inhibitor
7180	-1.02	cp	BRD-K83597974	pargyline	Monoamine oxidase inhibitor
7181	-1.02	cp	BRD-K10042277	desmethylclozapine	Acetylcholine receptor agonist
7183	-1.02	cp	BRD-K50417881	eticlopride	Dopamine receptor antagonist
7176	-1.01	cp	BRD-K94379058	BML-190	Cannabinoid receptor inverse agonist
7172	-0.99	cp	BRD-A06352418	terfenadine	Histamine receptor antagonist
7173	-0.99	cp	BRD-A43671941	oxprenolol	Adrenergic receptor antagonist
7174	-0.99	cp	BRD-K49865102	PD-0325901	MEK inhibitor
7165	-0.96	cp	BRD-K60160658	tiagabine	GABA uptake inhibitor
7160	-0.95	cp	BRD-A45140972	meclocycline	Bacterial 30S ribosomal subunit inhibitor
7161	-0.95	cp	BRD-A02713983	dihydrodeoxygedunin	Growth factor receptor activator
7158	-0.93	cp	BRD-K96809896	SKF-86002	p38 MAPK inhibitor
7150	-0.92	cp	BRD-K66175015	afatinib	EGFR inhibitor
7151	-0.92	cp	BRD-K67298865	SB-431542	TGF beta receptor inhibitor
7152	-0.92	cp	BRD-A26845397	isamoltan	Adrenergic receptor antagonist
7153	-0.92	cp	BRD-K07220430	cinnarizine	Calcium channel blocker
7148	-0.89	cp	BRD-K11630072	carmofur	Thymidylate synthase inhibitor
7137	-0.88	cp	BRD-A83237092	fulvestrant	Estrogen receptor antagonist
7138	-0.88	cp	BRD-K05350981	oligomycin-c	ATPase inhibitor
7139	-0.88	cp	BRD-K17349619	HLI-373	MDM inhibitor
7140	-0.88	cp	BRD-K96144918	mead-acid	KPL-1 tumor suppressor
7141	-0.88	cp	BRD-K98521173	desoxycortone	Mineralocorticoid receptor agonist
7142	-0.88	cp	BRD-K50422030	clomethiazole	GABA receptor antagonist
7143	-0.88	cp	BRD-A62021152	WAY-161503	Serotonin receptor agonist
7144	-0.88	cp	BRD-A00993607	alprenolol	Adrenergic receptor antagonist
7146	-0.88	cp	BRD-A83937277	mephenytoin	Hydantoin antiepileptic
7147	-0.88	cp	BRD-K74236984	UNC-0321	Histone lysine methyltransferase inhibitor
7128	-0.85	cp	BRD-K10670311	sulfasalazine	Antirheumatic
7129	-0.85	cp	BRD-A84134924	pancuronium	Acetylcholine receptor antagonist
7130	-0.85	cp	BRD-K60230970	MG-132	Proteasome inhibitor
7131	-0.85	cp	BRD-K23335153	AMN-082	Glutamate receptor modulator
7132	-0.85	cp	BRD-K05906022	limonin	HIV protease inhibitor
7133	-0.85	cp	BRD-K47639036	flavoxate	Acetylcholine receptor antagonist
7134	-0.85	cp	BRD-K81418486	vorinostat	HDAC inhibitor
7114	-0.81	cp	BRD-A04352665	maraviroc	CC chemokine receptor antagonist
7115	-0.81	cp	BRD-A39415247	norethisterone	Progesterone receptor agonist
7116	-0.81	cp	BRD-K71534238	GW-9508	Free fatty acid receptor agonist
7117	-0.81	cp	BRD-K17868609	BRL-54443	Serotonin receptor agonist
7118	-0.81	cp	BRD-A51829654	BRL-15572	Serotonin receptor antagonist
7119	-0.81	cp	BRD-K78599730	manumycin-a	Farnesyltransferase inhibitor
7120	-0.81	cp	BRD-K70778732	trazodone	Adrenergic receptor antagonist
7121	-0.81	cp	BRD-K62056274	quipazine	Serotonin receptor agonist
7108	-0.79	cp	BRD-K09859624	methantheline	Acetylcholine receptor antagonist
7101	-0.78	cp	BRD-A45499626	UBP-302	Glutamate receptor antagonist
7102	-0.78	cp	BRD-A81177136	KN-62	Calcium-calmodulin dependent protein kinase inhibitor
7103	-0.78	cp	BRD-A68929948	DAPT-GSI-IX	Gamma secretase inhibitor
7104	-0.78	cp	BRD-A26032986	zaldaride	Calmodulin antagonist
7105	-0.78	cp	BRD-K28183345	proguanil	Dihydrofolate reductase inhibitor
7089	-0.74	cp	BRD-K11717138	benzbromarone	Chloride channel blocker
7090	-0.74	cp	BRD-K17497770	butein	EGFR inhibitor
7091	-0.74	cp	BRD-K00610438	altanserin	Serotonin receptor antagonist
7092	-0.74	cp	BRD-K03109492	NSC-663284	CDC inhibitor
7093	-0.74	cp	BRD-K64245000	GW-4064	FXR agonist
7094	-0.74	cp	BRD-A15415227	GW-1929	PPAR receptor agonist
7095	-0.74	cp	BRD-K62929068	6-benzylaminopurine	Purinergic receptor activator
7098	-0.74	cp	BRD-K67080878	milrinone	Phosphodiesterase inhibitor
7099	-0.74	cp	BRD-K01663662	diphenidol	Acetylcholine receptor agonist
7087	-0.72	cp	BRD-A52282606	lacidipine	Calcium channel blocker
7081	-0.7	cp	BRD-K67277431	picotamide	Thromboxane receptor antagonist
7082	-0.7	cp	BRD-K93201660	ML-7	Myosin light chain kinase inhibitor
7083	-0.7	cp	BRD-K29173907	isoflupredone	Glucocorticoid receptor agonist
7084	-0.7	cp	BRD-K31611373	fluprostenol	Prostanoid receptor agonist
7085	-0.7	cp	BRD-A75517195	thiazolopyrimidine	CDC inhibitor
7069	-0.67	cp	BRD-K33312228	halometasone	Glucocorticoid receptor agonist
7070	-0.67	cp	BRD-K08890269	CO-102862	Sodium channel blocker
7071	-0.67	cp	BRD-K99595596	salsolinol	Monoamine oxidase inhibitor
7072	-0.67	cp	BRD-A85234536	N6-cyclopentyladenosine	Adenosine receptor agonist
7073	-0.67	cp	BRD-A40639672	ketorolac	Cyclooxygenase inhibitor
7074	-0.67	cp	BRD-K68143200	SA-792541	CDC inhibitor
7075	-0.67	cp	BRD-A30205217	ethotoin	Hydantoin antiepileptic
7076	-0.67	cp	BRD-A51714012	venlafaxine	Adrenergic inhibitor
7064	-0.64	cp	BRD-K35531059	molsidomine	Guanylyl cyclase activator
7058	-0.63	cp	BRD-K50938786	ropivacaine	Sodium channel blocker
7059	-0.63	cp	BRD-K41859756	NVP-AUY922	HSP inhibitor
7060	-0.63	cp	BRD-K05434375	HA-1004	Calcium channel blocker
7061	-0.63	cp	BRD-K03557653	sappanone-a	Tyrosinase inhibitor
7063	-0.63	cp	BRD-K07303502	arachidonyl-trifluoro-methane	Cytosolic phospholipase inhibitor
7052	-0.6	cp	BRD-K54790157	trioxsalen	DNA synthesis inhibitor
7053	-0.6	cp	BRD-K82562631	tolmetin	Cyclooxygenase inhibitor
7056	-0.6	cp	BRD-A77291778	cyclopentolate	Acetylcholine receptor antagonist
7046	-0.58	cp	BRD-K72034655	peucedanin	Apoptosis stimulant
7039	-0.56	cp	BRD-K37814297	acepromazine	Dopamine receptor antagonist
7040	-0.56	cp	BRD-A30590053	MR-16728	Acetylcholine release enhancer
7041	-0.56	cp	BRD-K88611939	aniracetam	Glutamate receptor agonist
7042	-0.56	cp	BRD-A95513702	androsta-1,4-dien-3,17-dione	Aromatase inhibitor
7043	-0.56	cp	BRD-K18194590	mephentermine	Adrenergic receptor agonist
7044	-0.56	cp	BRD-K59419204	AM-281	Cannabinoid receptor antagonist
7036	-0.53	cp	BRD-K88560311	rucaparib	PARP inhibitor
7037	-0.53	cp	BRD-A45889380	mepacrine	Cytokine production inhibitor
7025	-0.49	cp	BRD-K00673382	famotidine	Histamine receptor antagonist
7026	-0.49	cp	BRD-K14765469	vesamicol	Acetylcholinesterase inhibitor
7027	-0.49	cp	BRD-K15715913	fluperlapine	Serotonin receptor antagonist
7028	-0.49	cp	BRD-A91866971	SQ-29548	Thromboxane receptor antagonist
7029	-0.49	cp	BRD-A84174393	meloxicam	Cyclooxygenase inhibitor
7030	-0.49	cp	BRD-K07237224	moclobemide	Monoamine oxidase inhibitor
7017	-0.46	cp	BRD-K04466929	Merck60	HDAC inhibitor
7018	-0.46	cp	BRD-K82357231	desloratadine	Histamine receptor antagonist
7019	-0.46	cp	BRD-K59962020	CHEMBL-374350	NFkB pathway inhibitor
7020	-0.46	cp	BRD-A31007383	SDZ-WAG-994	Adenosine receptor agonist
7021	-0.46	cp	BRD-K88677950	PD-198306	MAP kinase inhibitor
7022	-0.46	cp	BRD-A69960130	bromocriptine	Dopamine receptor agonist
7023	-0.46	cp	BRD-A35912562	pregnenolone	Glutamate receptor modulator
7024	-0.46	cp	BRD-K62736196	guanabenz	-666
7013	-0.44	cp	BRD-K95763993	trapidil	PDGFR receptor inhibitor
7008	-0.42	cp	BRD-K82147103	lofepramine	Norepinephrine reuptake inhibitor
7009	-0.42	cp	BRD-K49481516	galantamine	Acetylcholinesterase inhibitor
7010	-0.42	cp	BRD-A28856712	tetryzoline	Adrenergic receptor agonist
7012	-0.42	cp	BRD-K33583600	isoliquiritigenin	Guanylate cyclase activator
7006	-0.41	cp	BRD-K36737713	AG-957	Protein tyrosine kinase inhibitor
6999	-0.39	cp	BRD-K60219430	serdemetan	MDM inhibitor
7000	-0.39	cp	BRD-A51410489	yohimbine	Adrenergic receptor antagonist
7001	-0.39	cp	BRD-A36318220	necrostatin-1	RIPK inhibitor
7002	-0.39	cp	BRD-K88759641	EMD-66684	Angiotensin receptor antagonist
7003	-0.39	cp	BRD-K13642330	cosmosiin	Cytochrome P450 inhibitor
7004	-0.39	cp	BRD-K47631482	bromhexine	Mucolytic agent
7005	-0.39	cp	BRD-K72703948	ZM-447439	Aurora kinase inhibitor
6991	-0.35	cp	BRD-K52989797	clomipramine	Serotonin transporter inhibitor (SERT)
6992	-0.35	cp	BRD-K46317332	proadifen	Nitric oxide synthase inhibitor
6993	-0.35	cp	BRD-A85025557	NCS-382	GABA receptor antagonist
6994	-0.35	cp	BRD-K48869804	icilin	TRPV agonist
6995	-0.35	cp	BRD-K66876909	linezolid	Bacterial 50S ribosomal subunit inhibitor
6996	-0.35	cp	BRD-K26664453	cytochalasin-b	Microtubule inhibitor
6990	-0.33	cp	BRD-K74305673	IKK-2-inhibitor-V	IKK inhibitor
6981	-0.32	cp	BRD-A19248578	latrunculin-b	Actin polymerization inhibitor
6982	-0.32	cp	BRD-K88304388	dextrorphan	Glutamate receptor antagonist
6983	-0.32	cp	BRD-K33459542	ditolylguanidine	Sigma receptor agonist
6984	-0.32	cp	BRD-K93645900	tadalafil	Phosphodiesterase inhibitor
6985	-0.32	cp	BRD-K75699339	rizatriptan	Serotonin receptor agonist
6987	-0.32	cp	BRD-K67261995	adipiodone	Contrast agent
6988	-0.32	cp	BRD-A84481105	thioridazine	Dopamine receptor antagonist
6974	-0.28	cp	BRD-K45158365	valsartan	Angiotensin receptor antagonist
6975	-0.28	cp	BRD-A97674275	ranolazine	Sodium channel blocker
6976	-0.28	cp	BRD-K77947974	fluspirilene	Dopamine receptor antagonist
6977	-0.28	cp	BRD-K95237249	probenecid	Uricosuric blocker
6978	-0.28	cp	BRD-A09722536	cyclophosphamide	DNA alkylating agent
6979	-0.28	cp	BRD-K97764662	PD-173074	FGFR inhibitor
6966	-0.25	cp	BRD-K80725632	lavendustin-c	EGFR inhibitor
6967	-0.25	cp	BRD-K77771411	moxonidine	Imidazoline receptor agonist
6968	-0.25	cp	BRD-K60038276	irbesartan	Angiotensin receptor antagonist
6969	-0.25	cp	BRD-K60274257	dephostatin	Tyrosine phosphatase inhibitor
6970	-0.25	cp	BRD-A36217750	sulfinpyrazone	Uricosuric blocker
6971	-0.25	cp	BRD-K63068307	ZSTK-474	PI3K inhibitor
6972	-0.25	cp	BRD-K98548675	parthenolide	NFkB pathway inhibitor
6973	-0.25	cp	BRD-K06593056	LE-135	Retinoid receptor agonist
6958	-0.21	cp	BRD-K16336526	capsaicin	TRPV agonist
6959	-0.21	cp	BRD-K73391359	quinisocaine	Local anesthetic
6960	-0.21	cp	BRD-K52219182	BRD-K52219182	Phosphodiesterase inhibitor
6961	-0.21	cp	BRD-A67799922	phenoxybenzamine	Adrenergic receptor antagonist
6962	-0.21	cp	BRD-K37865504	LY-2183240	FAAH inhibitor
6963	-0.21	cp	BRD-A98299281	velnacrine	cholinesterase inhibitor
6951	-0.18	cp	BRD-K44353683	nateglinide	Insulin secretagogue
6952	-0.18	cp	BRD-A35989968	megestrol	Progesterone receptor agonist
6953	-0.18	cp	BRD-A02759312	betaxolol	Adrenergic receptor antagonist
6954	-0.18	cp	BRD-K24132293	piperlongumine	Glutathione transferase inhibitor
6956	-0.18	cp	BRD-K14993104	bemegride	Chemoreceptor agonist
6957	-0.18	cp	BRD-K79145749	dibenzepin	Norepinephrine reuptake inhibitor
6940	-0.14	cp	BRD-K44779798	miglitol	Glucosidase inhibitor
6941	-0.14	cp	BRD-K57718010	pentylenetetrazol	GABA receptor antagonist
6942	-0.14	cp	BRD-K18574842	nafcillin	Bacterial cell wall synthesis inhibitor
6943	-0.14	cp	BRD-K80315159	DPPE	Histamine receptor antagonist
6944	-0.14	cp	BRD-K06854232	AM-580	Retinoid receptor agonist
6945	-0.14	cp	BRD-K25224017	pirenperone	Serotonin receptor antagonist
6946	-0.14	cp	BRD-K08252256	diclofenac	Cyclooxygenase inhibitor
6947	-0.14	cp	BRD-K16478699	PLX-4720	RAF inhibitor
6948	-0.14	cp	BRD-K12994359	valdecoxib	Cyclooxygenase inhibitor
6939	-0.13	cp	BRD-A50684349	fenoldopam	Dopamine receptor agonist
6931	-0.11	cp	BRD-K40901640	cinanserin	Serotonin receptor antagonist
6932	-0.11	cp	BRD-K29313308	HDAC3-selective	HDAC inhibitor
6933	-0.11	cp	BRD-K37991163	paroxetine	Selective serotonin reuptake inhibitor (SSRI)
6934	-0.11	cp	BRD-A68723818	brompheniramine	Histamine receptor antagonist
6935	-0.11	cp	BRD-K97752965	nicorandil	Nitric oxide donor
6936	-0.11	cp	BRD-A38030642	cyclosporin-a	Calcineurin inhibitor
6937	-0.11	cp	BRD-K38436528	imipramine	Norepinephrine reuptake inhibitor
6919	-0.07	cp	BRD-K99616396	motesanib	KIT inhibitor
6920	-0.07	cp	BRD-K08417745	SID-26681509	Cathepsin inhibitor
6921	-0.07	cp	BRD-K50135270	GBR-12935	Dopamine uptake inhibitor
6922	-0.07	cp	BRD-K18909381	CGS-12066B	Serotonin receptor agonist
6923	-0.07	cp	BRD-A64977602	mirtazapine	Adrenergic receptor antagonist
6924	-0.07	cp	BRD-K28307902	flutamide	Androgen receptor antagonist
6925	-0.07	cp	BRD-A26384407	chlortalidone	Carbonic anhydrase inhibitor
6926	-0.07	cp	BRD-K60762818	desipramine	Tricyclic antidepressant
6927	-0.07	cp	BRD-K89997465	chlorpromazine	Dopamine receptor antagonist
6928	-0.07	cp	BRD-A19736161	ondansetron	Serotonin receptor antagonist
6915	-0.06	cp	BRD-K59256312	gabexate	Serine protease inhibitor
6916	-0.06	cp	BRD-K91263825	nortriptyline	Tricyclic antidepressant
6904	-0.04	cp	BRD-K70358946	aripiprazole	Serotonin receptor agonist
6905	-0.04	cp	BRD-K39339537	epirizole	Cyclooxygenase inhibitor
6906	-0.04	cp	BRD-K87158025	benzamil	Sodium channel blocker
6907	-0.04	cp	BRD-K39987650	bisacodyl	Laxative
6908	-0.04	cp	BRD-A25234499	aminoglutethimide	Glucocorticoid receptor antagonist
6909	-0.04	cp	BRD-K91699951	benzonatate	Local anesthetic
6910	-0.04	cp	BRD-K78126613	menadione	Mitochondrial DNA polymerase inhibitor
6911	-0.04	cp	BRD-A50764878	MDL-73005EF	Serotonin receptor antagonist
6894	-0.03	cp	BRD-A68888262	azelastine	Histamine receptor antagonist
6895	-0.03	cp	BRD-K64994968	progesterone	Progesterone receptor agonist
6896	-0.03	cp	BRD-K33211335	dextromethorphan	Glutamate receptor antagonist
6897	-0.03	cp	BRD-K15025317	BAY-11-7821	NFkB pathway inhibitor
6898	-0.03	cp	BRD-K54233340	dorsomorphin	AMPK inhibitor
6899	-0.03	cp	BRD-A93424738	dexamethasone	Glucocorticoid receptor agonist
6900	-0.03	cp	BRD-K00627859	tubastatin-a	HDAC inhibitor
6901	-0.03	cp	BRD-A31159102	fluoxetine	Selective serotonin reuptake inhibitor (SSRI)
6902	-0.03	cp	BRD-K81272440	dantrolene	Calcium channel blocker
6903	-0.03	cp	BRD-K92000912	AM-251	Cannabinoid receptor antagonist
6882	-0.02	cp	BRD-K68065987	MK-2206	AKT inhibitor
6883	-0.02	cp	BRD-A34817987	itraconazole	Cytochrome P450 inhibitor
6884	-0.02	cp	BRD-K09635314	M-3M3FBS	phospholipase activator
6885	-0.02	cp	BRD-K32696739	noreleagnine	Monoamine oxidase inhibitor
6886	-0.02	cp	BRD-K34776109	glimepiride	Insulin secretagogue
6887	-0.02	cp	BRD-K03842655	penitrem-a	Potassium channel blocker
6889	-0.02	cp	BRD-K53857191	risperidone	Dopamine receptor antagonist
6890	-0.02	cp	BRD-A91008255	bepridil	Calcium channel blocker
6891	-0.02	cp	BRD-K01292756	pimozide	Dopamine receptor antagonist
6875	-0.01	cp	BRD-A41450521	tosufloxacin	Bacterial DNA gyrase inhibitor
6876	-0.01	cp	BRD-K97158071	droperidol	Dopamine receptor antagonist
6877	-0.01	cp	BRD-K53737926	amitriptyline	Norepinephrine inhibitor
6878	-0.01	cp	BRD-K61250553	loperamide	Opioid receptor agonist
6879	-0.01	cp	BRD-K41731458	triclosan	Enoyl-[acyl-carrier-protein] reductase [NADH] inhibitor
2620	0	cp	BRD-K24576554	AT-9283	JAK inhibitor
2621	0	cp	BRD-K50324045	avrainvillamide-analog-6	nucleophosmin inhibitor
2622	0	cp	BRD-K68488863	ENMD-2076	FLT3 inhibitor
3303	0	cp	BRD-K97799481	theophylline	Adenosine receptor antagonist
3304	0	cp	BRD-K28667793	pyrazinamide	Fatty acid synthase inhibitor
3305	0	cp	BRD-K86873305	piperacillin	Bacterial cell wall synthesis inhibitor
3306	0	cp	BRD-K82216340	medroxyprogesterone	progesterone receptor agonist
3307	0	cp	BRD-A51182606	chloramphenicol	Protein synthesis inhibitor
3308	0	cp	BRD-K91145395	prostratin	PKC activator
3309	0	cp	BRD-K90864987	cobalt(II)-chloride	HSP inducer
3310	0	cp	BRD-K83636919	entacapone	Catechol O methyltransferase inhibitor
3311	0	cp	BRD-K63784565	BRD-K63784565	Topoisomerase inhibitor
3312	0	cp	BRD-K17953061	staurosporine	PKC inhibitor
3313	0	cp	BRD-A87125127	3-matida	Glutamate receptor antagonist
3314	0	cp	BRD-A83892713	rifampicin	RNA polymerase inhibitor
3315	0	cp	BRD-A80383043	BRD-A80383043	Glutamate receptor agonist
3316	0	cp	BRD-A20589515	dihydroxyphenylglycine	Glutamate receptor agonist
3317	0	cp	BRD-M30523314	vinorelbine	Tubulin inhibitor
3318	0	cp	BRD-K36627727	tamibarotene	Retinoid receptor agonist
3319	0	cp	BRD-U97083655	teicoplanin	Bacterial cell wall synthesis inhibitor
3320	0	cp	BRD-K66956375	oleoylethanolamide	Cannabinoid receptor agonist
3321	0	cp	BRD-K07736136	VX-702	p38 MAPK inhibitor
3322	0	cp	BRD-M72442222	vicriviroc	CC chemokine receptor antagonist
3323	0	cp	BRD-K89014967	AS-703026	MEK inhibitor
3324	0	cp	BRD-K84639753	safinamide	Dopamine uptake inhibitor
3325	0	cp	BRD-K91696562	orantinib	FGFR inhibitor
3326	0	cp	BRD-M16762496	PIK-75	DNA protein kinase inhibitor
3327	0	cp	BRD-K16485616	mocetinostat	HDAC inhibitor
3328	0	cp	BRD-K13514097	everolimus	MTOR inhibitor
3329	0	cp	BRD-K28428262	brivanib	FGFR inhibitor
3330	0	cp	BRD-K74514084	pazopanib	KIT inhibitor
3331	0	cp	BRD-K86930074	cediranib	KIT inhibitor
3332	0	cp	BRD-K99749624	linifanib	PDGFR receptor inhibitor
3333	0	cp	BRD-K83794624	pirarubicin	Topoisomerase inhibitor
3334	0	cp	BRD-K36529613	PU-H71	HSP inhibitor
3335	0	cp	BRD-K23192422	lestaurtinib	FLT3 inhibitor
3336	0	cp	BRD-K99545815	PF-562271	Focal adhesion kinase inhibitor
3337	0	cp	BRD-K52751261	TAK-715	p38 MAPK inhibitor
3338	0	cp	BRD-K47539947	tetradecylthioacetic-acid	Lipid peroxidase inhibitor
3339	0	cp	BRD-K61480498	epoxycholesterol	LXR agonist
3340	0	cp	BRD-A36707673	hydroxycholesterol	LXR agonist
3341	0	cp	BRD-K00184207	GR-206	Aryl hydrocarbon receptor ligand
3342	0	cp	BRD-A96799240	4-hydroxyretinoic-acid	Retinoid receptor binder
3343	0	cp	BRD-U01690642	acetyl-geranyl-cysteine	Isoprenylated protein methylation inhibitor
3344	0	cp	BRD-K79437791	acetyl-farnesyl-cysteine	Inhibitor of methylation of endogenous isoprenylated proteins
3345	0	cp	BRD-K50720187	flupirtine	Glutamate receptor antagonist
3346	0	cp	BRD-U08759356	EI-346-erlotinib-analog	EGFR inhibitor
3347	0	cp	BRD-A18497530	5-iodotubercidin	Adenosine kinase inhibitor
3348	0	cp	BRD-K99291625	SB-203580	p38 MAPK inhibitor
3349	0	cp	BRD-K56064827	EI-273	PKC inhibitor
3350	0	cp	BRD-K32710582	EI-247	IGF-1 inhibitor
3351	0	cp	BRD-K43764301	dexketoprofen	Cyclooxygenase inhibitor
3352	0	cp	BRD-K47943470	tyrphostin-51	EGFR inhibitor
3353	0	cp	BRD-K62959606	sphingosine	Ceramidase inhibitor
3354	0	cp	BRD-K64935403	ebelactone-b	Lipase inhibitor
3355	0	cp	BRD-K13087974	4,5-dianilinophthalimide	EGFR inhibitor
3356	0	cp	BRD-K35128472	2-aminopurine	Serine/threonine kinase inhibitor
3357	0	cp	BRD-A77118605	BML-ST330	Phospholipase inhibitor
3358	0	cp	BRD-K32610195	androstenedione	Cytochrome P450 inhibitor
3359	0	cp	BRD-K43880410	pregnenolone	glutamate receptor modulator
3360	0	cp	BRD-U66370498	androstanol	CAR antagonist
3361	0	cp	BRD-K20986251	lithocholic-acid	FXR antagonist
3362	0	cp	BRD-K41170226	deoxycholic-acid	G protein-coupled receptor agonist
3363	0	cp	BRD-K65331431	retinyl	vitamin analog
3364	0	cp	BRD-K13927029	retinol	Retinoid receptor ligand
3365	0	cp	BRD-K57926513	tyrphostin-AG-1295	PDGFR receptor inhibitor
3366	0	cp	BRD-A84327315	calcitriol	Vitamin D receptor agonist
3367	0	cp	BRD-A59808129	guggulsterone	Cholesterol inhibitor
3368	0	cp	BRD-K05977823	tenovins	SIRT inhibitor
3369	0	cp	BRD-K14880289	GW-501516	PPAR receptor agonist
3370	0	cp	BRD-K04923131	GSK-3-inhibitor-IX	Glycogen synthase kinase inhibitor
3371	0	cp	BRD-A11702965	chromomycin-a3	DNA binding agent
3372	0	cp	BRD-K63915849	AS-604850	PI3K inhibitor
3373	0	cp	BRD-U33728988	QL-X-138	MTOR inhibitor
3374	0	cp	BRD-U25771771	WZ-4-145	EGFR inhibitor
3375	0	cp	BRD-K84085265	CG-930	JNK inhibitor
3376	0	cp	BRD-K38615104	A-443644	AKT inhibitor
3377	0	cp	BRD-K19220233	JNK-9L	JNK inhibitor
3378	0	cp	BRD-K04412738	tramadol	Norepinephrine reuptake inhibitor
3379	0	cp	BRD-K89125793	tinidazole	Antiprotozoal
3380	0	cp	BRD-A27489425	rolitetracycline	Bacterial 30S ribosomal subunit inhibitor
3381	0	cp	BRD-K51485625	ritonavir	HIV protease inhibitor
3382	0	cp	BRD-K70490179	rimcazole	Sigma receptor antagonist
3383	0	cp	BRD-K30563334	rifabutin	Protein synthesis inhibitor
3384	0	cp	BRD-A56245458	reichstein	Androgen receptor antagonist
3385	0	cp	BRD-K92870997	pterostilbene	Cyclooxygenase inhibitor
3386	0	cp	BRD-A37052580	physostigmine	Acetylcholinesterase inhibitor
3387	0	cp	BRD-K55034111	pefloxacin	Bacterial DNA gyrase inhibitor
3388	0	cp	BRD-K13800121	parecoxib	Cyclooxygenase inhibitor
3389	0	cp	BRD-K08924299	palonosetron	Serotonin receptor antagonist
3390	0	cp	BRD-K23369905	oxiconazole	Bacterial cell wall synthesis inhibitor
3391	0	cp	BRD-K63343048	orlistat	Lipase inhibitor
3392	0	cp	BRD-A12560204	nitrendipine	Calcium channel blocker
3393	0	cp	BRD-A96107863	nisoldipine	Calcium channel blocker
3394	0	cp	BRD-K02227374	milnacipran	Serotonin reuptake inhibitor
3395	0	cp	BRD-A43082555	loxoprofen	Cyclooxygenase inhibitor
3396	0	cp	BRD-K10961822	latanoprost	Prostanoid receptor agonist
3397	0	cp	BRD-K22227508	targinine	Nitric oxide synthase inhibitor
3398	0	cp	BRD-K59456551	methotrexate	Dihydrofolate reductase inhibitor
3399	0	cp	BRD-K30097969	pitavastatin	HMGCR inhibitor
3400	0	cp	BRD-K73991644	isoquercetin	Aldose reductase inhibitor
3401	0	cp	BRD-K84955386	hyperoside	Glucosidase inhibitor
3402	0	cp	BRD-K98493452	honokiol	AKT inhibitor
3403	0	cp	BRD-K59570838	homoveratrylamine	Dopamine analog
3404	0	cp	BRD-K10860596	granisetron	Serotonin receptor antagonist
3405	0	cp	BRD-K99447003	enalaprilat	ACE inhibitor
3406	0	cp	BRD-K86887724	dofetilide	Potassium channel blocker
3407	0	cp	BRD-K90976994	dehydrocholic-acid	Bile acid
3408	0	cp	BRD-K86595100	chlordiazepoxide	Benzodiazepine receptor agonist
3409	0	cp	BRD-K04993501	cefixime	Bacterial cell wall synthesis inhibitor
3410	0	cp	BRD-K52735702	cefdinir	Bacterial cell wall synthesis inhibitor
3411	0	cp	BRD-A94543220	bifonazole	Sterol demethylase inhibitor
3412	0	cp	BRD-A17448384	beclometasone	Glucocorticoid receptor agonist
3413	0	cp	BRD-A39172021	ampiroxicam	Cyclooxygenase inhibitor
3414	0	cp	BRD-K29530284	amlexanox	Histamine receptor modulator
3415	0	cp	BRD-A59985574	topotecan	Topoisomerase inhibitor
3416	0	cp	BRD-K48935217	epothilone	Microtubule inhibitor
3417	0	cp	BRD-A25569250	KI-16425	Lysophosphatidic acid receptor antagonist
3418	0	cp	BRD-K11636097	JNJ-7706621	CDK inhibitor
3419	0	cp	BRD-K16621777	enobosarm	Androgen receptor modulator
3420	0	cp	BRD-K04833372	GSK-1904529A	IGF-1 inhibitor
3421	0	cp	BRD-K15600710	obatoclax	BCL inhibitor
3422	0	cp	BRD-M07438658	lapatinib	EGFR inhibitor
3423	0	cp	BRD-K29905972	axitinib	PDGFR receptor inhibitor
3424	0	cp	BRD-K28120222	parthenolide	NFkB pathway inhibitor
3425	0	cp	BRD-K47761761	PD-168077	Dopamine receptor agonist
3426	0	cp	BRD-K21971034	OM-137	Aurora kinase inhibitor
3427	0	cp	BRD-K13390322	AT-7519	CDK inhibitor
3428	0	cp	BRD-K79090631	CGP-60474	CDK inhibitor
3429	0	cp	BRD-K49328571	dasatinib	BCR-ABL kinase inhibitor
3430	0	cp	BRD-K14791739	fluticasone	Glucocorticoid receptor agonist
3431	0	cp	BRD-K14550461	doxercalciferol	Vitamin D receptor agonist
3432	0	cp	BRD-A47706533	L-BSO	Glutathione transferase inhibitor
3433	0	cp	BRD-K64310881	MW-STK33-3B	Potassium channel activator
3434	0	cp	BRD-A74771556	nikkomycin	Chitin inhibitor
3435	0	cp	BRD-A61858259	CAY-10415	Insulin sensitizer
3436	0	cp	BRD-A00520476	otenzepad	Acetylcholine receptor antagonist
3437	0	cp	BRD-K51066026	aminoindazole	Ionophore
3438	0	cp	BRD-K89626439	sirolimus	MTOR inhibitor
3439	0	cp	BRD-K30197592	5-methoxytryptamine	Serotonin receptor agonist
3440	0	cp	BRD-K82143716	flucytosine	Antifungal
3441	0	cp	BRD-K09485525	GANT-61	GLI antagonist
3442	0	cp	BRD-K99063460	didanosine	Nucleoside reverse transcriptase inhibitor
3443	0	cp	BRD-A67438293	treprostinil	Prostacyclin analog
3444	0	cp	BRD-K54987996	CAY-10578	Casein kinase inhibitor
3445	0	cp	BRD-K87573634	propylpyrazole	Estrogen receptor agonist
3446	0	cp	BRD-A15010982	HU-211	Glutamate receptor antagonist
3447	0	cp	BRD-K32795028	1-benzylimidazole	Thromboxane synthase inhibitor
3448	0	cp	BRD-K74761218	WT-171	HDAC inhibitor
3449	0	cp	BRD-K72264770	QW-BI-011	Histone lysine methyltransferase inhibitor
3450	0	cp	BRD-K65910366	KUC103904N	-666
3451	0	cp	BRD-K34508425	KUC103898N	-666
3452	0	cp	BRD-K28143534	cyproheptadine	Histamine receptor antagonist
3453	0	cp	BRD-K22828899	TUL-XXI039	Serine/threonine kinase inhibitor
3454	0	cp	BRD-A71009679	KUC103420N	-666
3455	0	cp	BRD-K94144010	cotinine	Nicotine metabolite
3456	0	cp	BRD-K22878149	SB-205607	Delta 1 opioid receptor agonist
3457	0	cp	BRD-A96255180	ribavirin	Antiviral
3458	0	cp	BRD-K02992638	lamivudine	Nucleoside reverse transcriptase inhibitor
3459	0	cp	BRD-K59633790	VU-0420363-1	SARS coronavirus 3C-like protease inhibitor
3460	0	cp	BRD-K30570479	VU-0400195-3	Glutamate receptor modulator
3461	0	cp	BRD-K84141129	VU-0400193-3	Glutamate receptor modulator
3462	0	cp	BRD-K43149758	myricetin	Androgen receptor agonist
3463	0	cp	BRD-K36153907	KU-C103885	Cystic fibrosis transmembrane conductance regulator inhibitor
3464	0	cp	BRD-A81402010	KU-C103443N	CDC inhibitor
3465	0	cp	BRD-K91442916	CAM-9-026	Membrane metalloendopeptidase inhibitor
3466	0	cp	BRD-K51302260	KU-C103871	GSP agonist
3467	0	cp	BRD-A62025033	temsirolimus	MTOR inhibitor
3468	0	cp	BRD-A76279427	myriocin	Serine palmitoyltransferase inhibitor
3469	0	cp	BRD-A79465854	auranofin	NFkB pathway inhibitor
3470	0	cp	BRD-A47829399	artesunate	DNA synthesis inhibitor
3471	0	cp	BRD-K60623809	SU-11652	Tyrosine kinase inhibitor
3472	0	cp	BRD-U94846492	quinine	Hemozoin biocrystallization inhibitor
3473	0	cp	BRD-K99818283	PIK-90	PI3K inhibitor
3474	0	cp	BRD-K67868012	PI-103	MTOR inhibitor
3475	0	cp	BRD-K68997413	PF-3845	FAAH inhibitor
3476	0	cp	BRD-A19633847	perhexiline	Carnitine palmitoyltransferase inhibitor
3477	0	cp	BRD-K16406336	methylene-blue	Guanylyl cyclase inhibitor
3478	0	cp	BRD-K19796430	erismodegib	Smoothened receptor antagonist
3479	0	cp	BRD-A02481876	importazole	Importin-beta transport receptor inhibitor
3480	0	cp	BRD-K86191271	cytosporone-b	NUR77 receptor agonist
3481	0	cp	BRD-K40892394	AR-C133057XX	Nitric oxide synthase inhibitor
3482	0	cp	BRD-K34581968	BMS-536924	IGF-1 inhibitor
3483	0	cp	BRD-K02113016	olaparib	PARP inhibitor
3484	0	cp	BRD-K87142802	veliparib	PARP inhibitor
3485	0	cp	BRD-K99696746	fatostatin	SREBP inhibitor
3486	0	cp	BRD-K93095519	SJ-172550	MDM inhibitor
3487	0	cp	BRD-K73319509	PF-04217903	c-Met inhibitor
3488	0	cp	BRD-K17705806	JTC-801	Opioid receptor antagonist
3489	0	cp	BRD-A13084692	troglitazone	Insulin sensitizer
3490	0	cp	BRD-A60070924	alpha-estradiol	Estrogen receptor agonist
3491	0	cp	BRD-A65550283	ginsenoside	Steroid hormone receptor agonist
3492	0	cp	BRD-A06726973	dibutyrylcyclic-gmp	cGMP analog
3493	0	cp	BRD-K70487031	flupentixol	Dopamine receptor antagonist
3494	0	cp	BRD-A26097136	bulleyaconitine-a	Non-opiod analgesic
3495	0	cp	BRD-A41301928	bongkrek-acid	Mitochondrial ADP, ATP translocase inhibitor
3496	0	cp	BRD-K28761384	zuclopenthixol	Dopamine receptor antagonist
3497	0	cp	BRD-K08996725	zolantidine	Histamine receptor antagonist
3498	0	cp	BRD-K37561857	zardaverine	Phosphodiesterase inhibitor
3499	0	cp	BRD-K67831364	ZM-323881	VEGFR inhibitor
3500	0	cp	BRD-K41337261	ZM-306416	ABL inhibitor
3501	0	cp	BRD-K11373525	ZD-7155	Angiotensin receptor antagonist
3502	0	cp	BRD-K64157027	ZD-2079	Adrenergic receptor agonist
3503	0	cp	BRD-K06208435	YS-035	Calcium channel blocker
3504	0	cp	BRD-K59650319	YM-298198	Glutamate receptor antagonist
3505	0	cp	BRD-K60476892	YC-1	Guanylyl cyclase activator
3506	0	cp	BRD-K88358234	xaliproden	Serotonin receptor agonist
3507	0	cp	BRD-K68341547	W-9	Calmodulin antagonist
3508	0	cp	BRD-K90259198	W-7	Calmodulin antagonist
3509	0	cp	BRD-K40902647	vincamine	Adrenergic receptor antagonist
3510	0	cp	BRD-K62206109	VUF-5681	Histamine receptor antagonist
3511	0	cp	BRD-A14574269	UB-165	Acetylcholine receptor agonist
3512	0	cp	BRD-K18757346	U-46619	Thromboxane receptor agonist
3513	0	cp	BRD-A84389633	tropanyl-3,5-dimethylbenzoate	Serotonin receptor antagonist
3514	0	cp	BRD-K08619838	tremorine	Acetylcholine receptor agonist
3515	0	cp	BRD-A31195449	TCB2	Serotonin receptor agonist
3516	0	cp	BRD-K67352070	TC-2559	Acetylcholine receptor agonist
3517	0	cp	BRD-K62221994	T-98475	Gonadotropin releasing factor hormone receptor antagonist
3518	0	cp	BRD-K63516691	T-0156	Phosphodiesterase inhibitor
3519	0	cp	BRD-K70881766	solanine	Acetylcholinesterase inhibitor
3520	0	cp	BRD-A24122750	saclofen	GABA receptor antagonist
3521	0	cp	BRD-A70649075	sulconazole	Sterol demethylase inhibitor
3522	0	cp	BRD-K34995470	SU-1498	VEGFR inhibitor
3523	0	cp	BRD-K18905250	ST-91	Adrenergic receptor agonist
3524	0	cp	BRD-K72895815	SSR-69071	Leukocyte elastase inhibitor
3525	0	cp	BRD-K91243525	SR-142948	Neurotensin receptor antagonist
3526	0	cp	BRD-K98157055	SIB-1757	Glutamate receptor antagonist
3527	0	cp	BRD-A82590476	SDZ-NKT-343	Tachykinin antagonist
3528	0	cp	BRD-K15868788	SDZ-205-557	Serotonin receptor antagonist
3529	0	cp	BRD-K46469693	SCH-442416	Adenosine receptor antagonist
3530	0	cp	BRD-K85871428	SC-68376	p38 MAPK inhibitor
3531	0	cp	BRD-K59331372	SB-366791	TRPV antagonist
3532	0	cp	BRD-K41567364	SB-334867	Orexin receptor antagonist
3533	0	cp	BRD-K24201553	SB-269970	Serotonin receptor antagonist
3534	0	cp	BRD-A22707317	SB-205384	GABA receptor modulator
3535	0	cp	BRD-K05901394	terguride	Dopamine receptor agonist
3536	0	cp	BRD-K20313525	rosmarinic-acid	GABA transaminase inhibitor
3537	0	cp	BRD-K79684402	RO-10-5824	Dopamine receptor agonist
3538	0	cp	BRD-A63546914	RO-04-5595	Glutamate receptor antagonist
3539	0	cp	BRD-K32755366	reserpic-acid	Norepinephrine transporter inhibitor
3540	0	cp	BRD-K04111260	raclopride	Dopamine receptor antagonist
3541	0	cp	BRD-A29437505	RWJ-21757	TLR agonist
3542	0	cp	BRD-K50018155	RS-67506	Serotonin receptor partial agonist
3543	0	cp	BRD-K46142322	RS-67333	Serotonin receptor partial agonist
3544	0	cp	BRD-K87510569	RS-504393	CC chemokine receptor antagonist
3545	0	cp	BRD-K26160755	RS-45041-190	Imidazoline receptor agonist
3546	0	cp	BRD-K76840893	RS-17053	Adrenergic receptor antagonist
3547	0	cp	BRD-K80725821	RS-16566	Serotonin receptor antagonist
3548	0	cp	BRD-K87048468	RS-102221	Serotonin receptor antagonist
3549	0	cp	BRD-K32412559	morphothebaine	Adrenergic receptor antagonist
3550	0	cp	BRD-K97399794	quercetin	Polar auxin transport inhibitor
3551	0	cp	BRD-K77171813	proxyfan	Histamine receptor modulator
3552	0	cp	BRD-A22684332	procaterol	Adrenergic receptor agonist
3553	0	cp	BRD-K87990216	piretanide	Glucocorticoid receptor agonist
3554	0	cp	BRD-K31792052	pifithrin	Interleukin receptor antagonist
3555	0	cp	BRD-K26241953	piceatannol	SYK inhibitor
3556	0	cp	BRD-K11399644	phenformin	AMPK activator
3557	0	cp	BRD-K84175871	pseudoephedrine	Adrenergic receptor agonist
3558	0	cp	BRD-K97863768	prothionamide	Mycobacterium tuberculosis enoyl-[acyl-carrier-protein] reductase [NADH] (inhA) inhibitor
3559	0	cp	BRD-K04010869	prostaglandin-a1	HSP inducer
3560	0	cp	BRD-A26334849	propafenone	Antiarrhythmic
3561	0	cp	BRD-K00312224	PPT	Estrogen receptor agonist
3562	0	cp	BRD-K16977723	PP-3	EGFR inhibitor
3563	0	cp	BRD-K95785537	PP-2	SRC inhibitor
3564	0	cp	BRD-K47598052	PP-1	SRC inhibitor
3565	0	cp	BRD-A75478957	PD-166793	Metalloproteinase inhibitor
3566	0	cp	BRD-A89337244	PD-102807	Acetylcholine receptor antagonist
3567	0	cp	BRD-K52721684	PCO-400	Potassium channel activator
3568	0	cp	BRD-K51816706	oxindole-I	VEGFR inhibitor
3569	0	cp	BRD-K86958018	olvanil	TRPV agonist
3570	0	cp	BRD-A41112154	oleanolic-acid	G protein-coupled receptor agonist
3571	0	cp	BRD-K26015241	ODQ	Guanylyl cyclase inhibitor
3572	0	cp	BRD-K02590140	O-2050	Cannabinoid receptor antagonist
3573	0	cp	BRD-A51393488	noscapine	Bradykinin receptor antagonist
3574	0	cp	BRD-A10355991	norketamine	Glutamate receptor antagonist
3575	0	cp	BRD-K27351809	nomegestrol	Progesterone receptor agonist
3576	0	cp	BRD-K76775527	nimesulide	Cyclooxygenase inhibitor
3577	0	cp	BRD-A00100033	nifurtimox	DNA inhibitor
3578	0	cp	BRD-K90789829	nefazodone	Adrenergic inhibitor
3579	0	cp	BRD-A87719232	naproxen	Cyclooxygenase inhibitor
3580	0	cp	BRD-A82656074	naltrindole	Opioid receptor antagonist
3581	0	cp	BRD-K10136726	tosyllysyl-chloromethyl-ketone	Chymotrypsin inhibitor
3582	0	cp	BRD-A50928468	norgestrel	Progesterone receptor agonist
3583	0	cp	BRD-K78122587	NNC-55-0396	T-type calcium channel blocker
3584	0	cp	BRD-A78877355	nefopam	Cyclooxygenase inhibitor
3585	0	cp	BRD-A23683907	NAS-181	Serotonin receptor antagonist
3586	0	cp	BRD-K69195780	NAN-190	Serotonin receptor agonist
3587	0	cp	BRD-K60060639	methyllidocaine	antiarrhythmic medication
3588	0	cp	BRD-K44899736	RO-16-6941	Monoamine oxidase inhibitor
3589	0	cp	BRD-A19661776	mianserin	Serotonin receptor antagonist
3590	0	cp	BRD-A63667919	methylergometrine	Dopamine receptor antagonist
3591	0	cp	BRD-K92428153	mycophenolate-mofetil	Dehydrogenase inhibitor
3592	0	cp	BRD-K90524085	MY-5445	Phosphodiesterase inhibitor
3593	0	cp	BRD-A99449986	MT-21	Caspase activator
3594	0	cp	BRD-A32949107	MRS-1845	Calcium channel blocker
3595	0	cp	BRD-K72024482	MRS-1754	Adenosine receptor antagonist
3596	0	cp	BRD-K37618799	MRS-1220	Adenosine receptor antagonist
3597	0	cp	BRD-K63151507	MNITMT	Lymphocyte inhibitor
3598	0	cp	BRD-K95202259	ML-3163	p38 MAPK inhibitor
3599	0	cp	BRD-A03623303	metoprolol	Adrenergic receptor antagonist
3600	0	cp	BRD-K75641298	metoclopramide	Dopamine receptor antagonist
3601	0	cp	BRD-A94709349	metaxalone	Muscle relaxant
3602	0	cp	BRD-A14395271	mesoridazine	Dopamine receptor antagonist
3603	0	cp	BRD-A20126139	medrysone	Glucocorticoid receptor agonist
3604	0	cp	BRD-K09764130	mead-ethanolamide	Cannabinoid receptor agonist
3605	0	cp	BRD-K43245338	MDL-28170	Calpain inhibitor
3606	0	cp	BRD-K27871032	lysergol	Ergoline alkaloid
3607	0	cp	BRD-K67013324	luzindole	Melatonin receptor antagonist
3608	0	cp	BRD-K99411983	lumicolchicine	Colchicine isomer, non-binder of microtubules
3609	0	cp	BRD-A59215453	lobelanidine	Acetylcholine receptor antagonist
3610	0	cp	BRD-K03384561	roquinimex	Angiogenesis inhibitor
3611	0	cp	BRD-K92492521	LY-255283	Leukotriene receptor antagonist
3612	0	cp	BRD-K14282469	LY-165163	Serotonin receptor antagonist
3613	0	cp	BRD-K13261168	LY-16350	Dopamine receptor agonist
3614	0	cp	BRD-K06234293	LY-364947	TGF beta receptor inhibitor
3615	0	cp	BRD-K78637815	LY-320135	Cannabinoid receptor antagonist
3616	0	cp	BRD-K33864865	LY-225910	CCK receptor antagonist
3617	0	cp	BRD-K96670504	lonidamine	Glucokinase inhibitor
3618	0	cp	BRD-K33396764	alpha-linolenic-acid	Omega 3 fatty acid stimulant
3619	0	cp	BRD-A35511923	L-803087	Somatostatin receptor agonist
3620	0	cp	BRD-A96882008	L-732138	Tachykinin antagonist
3621	0	cp	BRD-K83322645	L-693403	Sigma receptor agonist
3622	0	cp	BRD-K89402695	L-655240	Thromboxane receptor antagonist
3623	0	cp	BRD-A43930669	L-368899	Oxytocin receptor antagonist
3624	0	cp	BRD-A31227688	kynuramine	Aryl hydrocarbon receptor activator
3625	0	cp	BRD-A54927599	KF-38789	P-selectin inhibitor
3626	0	cp	BRD-K17743697	KB-R7943	Sodium/calcium exchange inhibitor
3627	0	cp	BRD-K43330982	JTE-013	Lysophospholipid receptor antagonist
3628	0	cp	BRD-K04546108	JAK3-inhibitor-VI	JAK inhibitor
3629	0	cp	BRD-K95676198	JAK3-inhibitor-V	JAK inhibitor
3630	0	cp	BRD-K52850071	JAK3-Inhibitor-II	JAK inhibitor
3631	0	cp	BRD-K26429091	J-104129	Acetylcholine receptor antagonist
3632	0	cp	BRD-K79124250	ioxaglic-acid	Radiopaque medium
3633	0	cp	BRD-K25906698	immepip	Histamine receptor agonist
3634	0	cp	BRD-K37080523	isoreserpine	Vesicular monoamine transporter inhibitor
3635	0	cp	BRD-K14618467	IKK-16	IKK inhibitor
3636	0	cp	BRD-K66782112	BRD-K66782112	Histamine receptor antagonist
3637	0	cp	BRD-K15196155	IBC-293	Hydroxycarboxylic acid receptor agonist
3638	0	cp	BRD-K85383046	IAA-94	Chloride channel blocker
3639	0	cp	BRD-K92726801	hydrastinine	Haemostatic agent
3640	0	cp	BRD-K08554278	bisbenzimide	DNA binding agent
3641	0	cp	BRD-K37691127	hinokitiol	Tyrosinase inhibitor
3642	0	cp	BRD-A97730597	hexylcaine	Sodium channel blocker
3643	0	cp	BRD-K07996107	harpagoside	Acetylcholinesterase inhibitor
3644	0	cp	BRD-A25143711	hydrocortisone	Glucocorticoid receptor agonist
3645	0	cp	BRD-K95885906	quercetagetin	PIM inhibitor
3646	0	cp	BRD-A00267231	hemado	Adenosine receptor agonist
3647	0	cp	BRD-A72596465	GW-6471	PPAR receptor antagonist
3648	0	cp	BRD-K82983861	GW-0742	PPAR receptor agonist
3649	0	cp	BRD-K67860401	AR-A014418	Glycogen synthase kinase inhibitor
3650	0	cp	BRD-A93659613	GR-89696	Opioid receptor agonist
3651	0	cp	BRD-K40578143	GR-79236	Adenosine receptor agonist
3652	0	cp	BRD-K46441700	GR-55562	Serotonin receptor antagonist
3653	0	cp	BRD-K02283807	GR-32191	Thromboxane receptor antagonist
3654	0	cp	BRD-K52394958	GR-159897	Tachykinin antagonist
3655	0	cp	BRD-K11911061	GR-127935	Serotonin receptor antagonist
3656	0	cp	BRD-K34608650	BRD-K34608650	Cannabinoid receptor agonist
3657	0	cp	BRD-K32501161	vanoxerine	Dopamine uptake inhibitor
3658	0	cp	BRD-K92015269	GBR-12783	Dopamine uptake inhibitor
3659	0	cp	BRD-K77998258	ganglioside	SRC activator
3660	0	cp	BRD-A49734948	foliosidine	Plant alkaloid
3661	0	cp	BRD-K28168037	fenretinide	Apoptosis stimulant
3662	0	cp	BRD-K08998509	fananserin	Dopamine receptor antagonist
3663	0	cp	BRD-K96402602	farnesylthiotriazole	PPMTase inhibitor
3664	0	cp	BRD-A96456596	FPL-55712	Leukotriene receptor antagonist
3665	0	cp	BRD-A49765801	fludroxycortide	Glucocorticoid receptor agonist
3666	0	cp	BRD-K17896185	FIT	Opioid receptor agonist
3667	0	cp	BRD-K14821540	FCCP	Mitochondrial oxidative phosphorylation uncoupler
3668	0	cp	BRD-K63089472	farnesylthioacetic-acid	Inhibitor of methyl esterification of farnesylated proteins
3669	0	cp	BRD-A39969961	eplerenone	Cytochrome P450 inhibitor
3670	0	cp	BRD-K46068882	eugenitol	Bacterial quorum sensing inhibitor
3671	0	cp	BRD-A39747742	estradiol-valerate	Estrogen receptor agonist
3672	0	cp	BRD-A35033682	eriodictyol	Cytochrome P450 inhibitor
3673	0	cp	BRD-A51820102	econazole	Bacterial cell wall synthesis inhibitor
3674	0	cp	BRD-K54759182	dosulepin	Norepinephrine reuptake inhibitor
3675	0	cp	BRD-K65814004	diphenyleneiodonium	Nitric oxide synthase inhibitor
3676	0	cp	BRD-A88282067	delcorine	Antiarrhythmic
3677	0	cp	BRD-K39965020	doconexent	PPAR receptor agonist
3678	0	cp	BRD-K85266041	DNQX	Glutamate receptor antagonist
3679	0	cp	BRD-K31699485	DMEOB	glutamate receptor modulator
3680	0	cp	BRD-K89274813	DMP-543	Acetylcholine release stimulant
3681	0	cp	BRD-K32645441	dipropyl-5ct	Serotonin receptor agonist
3682	0	cp	BRD-K23623876	decafluorobutane	Contrast agent
3683	0	cp	BRD-A75402480	desoxycorticosterone	Mineralocorticoid receptor agonist
3684	0	cp	BRD-K31633810	DAU-5884	Acetylcholine receptor antagonist
3685	0	cp	BRD-A73909368	dactinomycin	RNA polymerase inhibitor
3686	0	cp	BRD-A39290993	cyproterone	Androgen receptor antagonist
3687	0	cp	BRD-K89046952	ciclacillin	Bacterial cell wall synthesis inhibitor
3688	0	cp	BRD-A76093993	cromakalim	Potassium channel activator
3689	0	cp	BRD-A49358627	ciprofibrate	PPAR receptor agonist
3690	0	cp	BRD-A90311807	cilastatin	Dehydropeptidase inhibitor
3691	0	cp	BRD-K02275692	cefotiam	Bacterial cell wall synthesis inhibitor
3692	0	cp	BRD-A30437061	camptothecin	Topoisomerase inhibitor
3693	0	cp	BRD-A71459254	cymarin	ATPase inhibitor
3694	0	cp	BRD-K79353516	indolophenanthridine	CALY activator
3695	0	cp	BRD-A18202423	CPCCOEt	Glutamate receptor antagonist
3696	0	cp	BRD-K00662280	CL-218872	GABA receptor agonist
3697	0	cp	BRD-A04668240	CGP-52432	GABA receptor antagonist
3698	0	cp	BRD-A31575449	CGP-20712	Adrenergic receptor antagonist
3699	0	cp	BRD-A34706053	CGP-12177	Adrenergic receptor agonist
3700	0	cp	BRD-K10870738	CDC	Lipoxygenase inhibitor
3701	0	cp	BRD-K65503129	HSP90-inhibitor	HSP inhibitor
3702	0	cp	BRD-K03600606	catechin	Beta secretase inhibitor
3703	0	cp	BRD-K53570330	carbofuran	Cholinesterase inhibitor
3704	0	cp	BRD-K03440695	boldine	Acetylcholine receptor antagonist
3705	0	cp	BRD-A36471396	biperiden	Acetylcholine receptor antagonist
3706	0	cp	BRD-A17428743	BW-723C86	Serotonin receptor agonist
3707	0	cp	BRD-K25905511	buddleoflavonoloside	Acetylcholinesterase inhibitor
3708	0	cp	BRD-K45479396	BP-554	Serotonin receptor agonist
3709	0	cp	BRD-K28075147	biochanin-a	Estrogen receptor agonist
3710	0	cp	BRD-K54704028	BAY-36-7620	Glutamate receptor antagonist
3711	0	cp	BRD-K23922020	arecaidine	Acetylcholine receptor agonist
3712	0	cp	BRD-K53523901	arctigenin	MEK inhibitor
3713	0	cp	BRD-K08502430	angiogenesis-inhibitor	Angiogenesis inhibitor
3714	0	cp	BRD-K36638830	anabasine	Acetylcholine receptor agonist
3715	0	cp	BRD-K39670393	amthamine	Histamine receptor agonist
3716	0	cp	BRD-K07762753	aminopurvalanol-a	Tyrosine kinase inhibitor
3717	0	cp	BRD-K52459643	prostaglandin-e1	Prostanoid receptor agonist
3718	0	cp	BRD-K93658967	aloisine	CDK inhibitor
3719	0	cp	BRD-K36258877	AZ-10417808	Caspase inhibitor
3720	0	cp	BRD-K85013741	auraptene	Nitric oxide production inhibitor
3721	0	cp	BRD-K29555132	arachidonamide	Cannabinoid receptor agonist
3722	0	cp	BRD-A11813248	AM-92016	Potassium channel blocker
3723	0	cp	BRD-K21667562	AM-404	Cyclooxygenase inhibitor
3724	0	cp	BRD-K59469039	AG-879	Angiogenesis inhibitor
3725	0	cp	BRD-K87919739	tyrphostin-AG-825	Receptor tyrosine protein kinase inhibitor
3726	0	cp	BRD-K14441456	tyrphostin-AG-556	EGFR inhibitor
3727	0	cp	BRD-K72783841	tyrphostin-AG-555	EGFR inhibitor
3728	0	cp	BRD-K07888196	tyrphostin-AG-538	IGF-1 inhibitor
3729	0	cp	BRD-K81209512	AG-494	EGFR inhibitor
3730	0	cp	BRD-K34533029	tyrphostin-AG-494	EGFR inhibitor
3731	0	cp	BRD-K12357156	AG-490	EGFR inhibitor
3732	0	cp	BRD-K94841585	emodic-acid	Laxative
3733	0	cp	BRD-K46384212	o-3M3FBS	phospholipase activator
3734	0	cp	BRD-A78360835	cercosporin	Photoactivated toxin
3735	0	cp	BRD-K66353228	zoxazolamine	Myorelaxant
3736	0	cp	BRD-K44084986	Y-27632	Rho associated kinase inhibitor
3737	0	cp	BRD-K42748308	XE-991	Potassium channel blocker
3738	0	cp	BRD-A11678676	wortmannin	PI3K inhibitor
3739	0	cp	BRD-K41868777	W-5	Calmodulin antagonist
3740	0	cp	BRD-K51018020	VAMA-37	DNA dependent protein kinase inhibitor
3741	0	cp	BRD-K69600043	thiethylperazine	Dopamine receptor antagonist
3742	0	cp	BRD-A52660433	tetrindole	Monoamine oxidase inhibitor
3743	0	cp	BRD-A10303790	talampicillin	Bacterial cell wall synthesis inhibitor
3744	0	cp	BRD-K00603606	ticlopidine	Purinergic receptor antagonist
3745	0	cp	BRD-K55454768	TAS-301	Calcium-calmodulin dependent protein kinase inhibitor
3746	0	cp	BRD-K50495309	SRC-kinase-inhibitor-I	SRC inhibitor
3747	0	cp	BRD-K55468218	spiperone	Dopamine receptor antagonist
3748	0	cp	BRD-A72703248	SKF-96365	Calcium channel blocker
3749	0	cp	BRD-K91904471	SD-169	p38 MAPK inhibitor
3750	0	cp	BRD-K80639402	SB-258585	Serotonin receptor antagonist
3751	0	cp	BRD-K58299615	RO-90-7501	Beta amyloid inhibitor
3752	0	cp	BRD-K06543683	bisindolylmaleimide-ix	CDK inhibitor
3753	0	cp	BRD-K46678324	RHO-kinase-inhibitor-II	Rho associated kinase inhibitor
3754	0	cp	BRD-K20742498	RS-39604	Serotonin receptor antagonist
3755	0	cp	BRD-K83063356	RS-102895	CCR antagonist
3756	0	cp	BRD-K54411430	robustic-acid	cAMP inhibitor
3757	0	cp	BRD-A08003242	rhodomyrtoxin-b	sodium fluorescein uptake inhibitor
3758	0	cp	BRD-K37206356	rhamnetin	HDAC inhibitor
3759	0	cp	BRD-K85603128	resorcinol	Phosphodiesterase inhibitor
3760	0	cp	BRD-A54236247	racephedrine	Adrenergic receptor agonist
3761	0	cp	BRD-K13544237	r(-)-propylnorapomorphine	Dopamine receptor agonist
3762	0	cp	BRD-K40782193	QX-222	Sodium channel blocker
3763	0	cp	BRD-K72222507	quinapril	ACE inhibitor
3764	0	cp	BRD-K50836978	purvalanol-a	CDK inhibitor
3765	0	cp	BRD-K83302049	protopine	Histamine receptor antagonist
3766	0	cp	BRD-K46137903	prednicarbate	Phospholipase activator
3767	0	cp	BRD-K67100011	pivmecillinam	Bacterial cell wall synthesis inhibitor
3768	0	cp	BRD-K96799727	pifithrin-mu	HSP inhibitor
3769	0	cp	BRD-K49027941	PSB-1115	Adenosine receptor antagonist
3770	0	cp	BRD-A57382968	piroxicam	Cyclooxygenase inhibitor
3771	0	cp	BRD-K21350491	phenamil	TRPV antagonist
3772	0	cp	BRD-A48257147	PHCCC	Glutamate receptor agonist
3773	0	cp	BRD-A44448661	pentobarbital	Barbiturate antiepileptic
3774	0	cp	BRD-A28746609	paclitaxel	Tubulin inhibitor
3775	0	cp	BRD-K78485176	olmesartan	Angiotensin receptor antagonist
3776	0	cp	BRD-A83855350	naltrexone	Opioid receptor antagonist
3777	0	cp	BRD-K09537769	NU-7026	DNA dependent protein kinase inhibitor
3778	0	cp	BRD-K59637651	NSC-119889	Protein synthesis inhibitor
3779	0	cp	BRD-K54210043	NS-1619	Calcium channel activator
3780	0	cp	BRD-A67862938	naftidrofuryl	Adrenergic receptor antagonist
3781	0	cp	BRD-K65146499	nabumetone	Cyclooxygenase inhibitor
3782	0	cp	BRD-A33711280	metixene	Acetylcholine receptor antagonist
3783	0	cp	BRD-A66563878	medetomidine	Adrenergic receptor agonist
3784	0	cp	BRD-A06784547	MRS-1334	Adenosine receptor antagonist
3785	0	cp	BRD-A61793559	metolazone	Carbonic anhydrase inhibitor
3786	0	cp	BRD-K35941380	methysergide	Serotonin receptor antagonist
3787	0	cp	BRD-A02189320	met-leu-phe	-666
3788	0	cp	BRD-K36377456	marmesin	Angiogenesis inhibitor
3789	0	cp	BRD-K62792802	LY-83583	Guanylyl cyclase inhibitor
3790	0	cp	BRD-K27305650	LY-294002	MTOR inhibitor
3791	0	cp	BRD-A92826379	lupanine	Sodium channel blocker
3792	0	cp	BRD-K39915878	loxapine	Dopamine receptor antagonist
3793	0	cp	BRD-K08109516	L-701324	Glutamate receptor antagonist
3794	0	cp	BRD-A84389091	L-655708	GABA receptor inverse agonist
3795	0	cp	BRD-K18036262	L-168049	Glucagon receptor antagonist
3796	0	cp	BRD-A43849199	karakoline	Phytotoxin
3797	0	cp	BRD-A90799790	isradipine	Calcium channel blocker
3798	0	cp	BRD-K90574421	ipsapirone	Serotonin receptor agonist
3799	0	cp	BRD-A48809242	IB-MECA	Adenosine receptor agonist
3800	0	cp	BRD-A22769835	homochlorcyclizine	Antihistamine
3801	0	cp	BRD-A46186775	hydrocortisone	Glucocorticoid receptor agonist
3802	0	cp	BRD-A17535965	gelsemine	Acetylcholine receptor antagonist
3803	0	cp	BRD-K39520573	GW-5074	Leucine rich repeat kinase inhibitor
3804	0	cp	BRD-K50891186	GR-103691	Dopamine receptor antagonist
3805	0	cp	BRD-A29082194	gitoxigenin	ATPase inhibitor
3806	0	cp	BRD-A71157293	fursultiamine	Vitamin B
3807	0	cp	BRD-K76587808	fraxetin	Antioxidant
3808	0	cp	BRD-A50675702	fipronil	GABA gated chloride channel blocker
3809	0	cp	BRD-K66093087	FGIN-1-43	Benzodiazepine receptor agonist
3810	0	cp	BRD-K40227168	vinburnine	Adrenergic receptor antagonist
3811	0	cp	BRD-A41519720	ezetimibe	Niemann-Pick C1-like 1 protein antagonist
3812	0	cp	BRD-A91452556	estradiol-cypionate	Estrogen receptor agonist
3813	0	cp	BRD-K04548931	pidorubicine	Topoisomerase inhibitor
3814	0	cp	BRD-A98431941	ephedrine	Adrenergic receptor agonist
3815	0	cp	BRD-K47192521	icosapent	Platelet aggregation inhibitor
3816	0	cp	BRD-A99571536	dubinidine	Anti-epileptic
3817	0	cp	BRD-K82577285	dipropyl-dopamine	Dopamine receptor agonist
3818	0	cp	BRD-K95309561	dienestrol	Estrogen receptor agonist
3819	0	cp	BRD-K01555864	dibenzoylmethane	Antineoplastic
3820	0	cp	BRD-A17819071	gedunin	HSP inhibitor
3821	0	cp	BRD-A39255369	DCPIB	Chloride channel blocker
3822	0	cp	BRD-A62184259	cycloheximide	Protein synthesis inhibitor
3823	0	cp	BRD-K09255212	clioquinol	Chelating agent
3824	0	cp	BRD-A83695761	chromanol	Potassium channel blocker
3825	0	cp	BRD-K40965114	cyanopindolol	Adrenergic receptor antagonist
3826	0	cp	BRD-K53545112	CNQX	Glutamate receptor antagonist
3827	0	cp	BRD-K45252063	clofibrate	PPAR receptor agonist
3828	0	cp	BRD-K53263234	CITCO	CAR agonist
3829	0	cp	BRD-K42500029	CGP-57380	MAP kinase inhibitor
3830	0	cp	BRD-K02404261	caffeine	Adenosine receptor antagonist
3831	0	cp	BRD-K41707108	ceramide	Phosphoenolpyruvate carboxylase activator
3832	0	cp	BRD-K49448285	bisindolylmaleimide	CDK inhibitor
3833	0	cp	BRD-A15034104	bergenin	Interleukin inhibitor
3834	0	cp	BRD-K84895041	BMY-45778	IP1 prostacyclin receptor agonist
3835	0	cp	BRD-K49294207	BIBU-1361	EGFR inhibitor
3836	0	cp	BRD-K04877770	FTase-inhibitor-B581	Farnesyltransferase inhibitor
3837	0	cp	BRD-A84493640	atovaquone	Mitochondrial electron transport inhibitor
3838	0	cp	BRD-A66199457	asiaticoside	Antineoplastic
3839	0	cp	BRD-K56558538	ambroxol	Sodium channel blocker
3840	0	cp	BRD-A65145453	ATPA	Glutamate receptor agonist
3841	0	cp	BRD-K93188295	ARC-239	Adrenergic receptor antagonist
3842	0	cp	BRD-K30020243	aliskiren	Antihypertensive
3843	0	cp	BRD-K20482099	rutin	Antioxidant
3844	0	cp	BRD-A07824748	flavanone	11-beta-HSD1 inhibitor
6710	0	cp	BRD-K51313569	palbociclib	CDK inhibitor
6711	0	cp	BRD-K94294671	OSI-027	MTOR inhibitor
6712	0	cp	BRD-K83963101	MLN-8054	Aurora kinase inhibitor
6713	0	cp	BRD-K25311561	KU-55933	ATM kinase inhibitor
6714	0	cp	BRD-A29901043	KIN001-127	ITK inhibitor
6715	0	cp	BRD-K04887706	AKT-inhibitor-1-2	AKT inhibitor
6716	0	cp	BRD-K69932463	AZD-8055	MTOR inhibitor
6717	0	cp	BRD-K46056750	AZD-7762	CHK inhibitor
6718	0	cp	BRD-K41895714	AS-605240	PI3K inhibitor
6719	0	cp	BRD-K68191783	ALW-II-38-3	Ephrin inhibitor
6720	0	cp	BRD-K93918653	quizartinib	FLT3 inhibitor
6721	0	cp	BRD-K87909389	alvocidib	CDK inhibitor
6722	0	cp	BRD-K85133207	HDAC1-selective	HDAC inhibitor
6723	0	cp	BRD-A07765530	epinephrine	carbonic anhydrase activator
6724	0	cp	BRD-K13032584	procarbazine	Monoamine oxidase inhibitor
6725	0	cp	BRD-K49111258	prazosin	Adrenergic receptor antagonist
6726	0	cp	BRD-A18043272	phensuximide	Succinimide antiepileptic
6727	0	cp	BRD-K65417056	meprylcaine	Local anesthetic
6728	0	cp	BRD-A44090213	indoprofen	Cyclooxygenase inhibitor
6729	0	cp	BRD-K46424862	hymecromone	Monoamine oxidase inhibitor
6730	0	cp	BRD-A74980173	gatifloxacin	Bacterial DNA gyrase inhibitor
6731	0	cp	BRD-A73368467	fexofenadine	Histamine receptor antagonist
6732	0	cp	BRD-A29485665	bicalutamide	Androgen receptor antagonist
6733	0	cp	BRD-K21450440	benzthiazide	Carbonic anhydrase inhibitor
6734	0	cp	BRD-K38055836	etamivan	Respiratory stimulant
6735	0	cp	BRD-K77925998	quipazine	Serotonin receptor agonist
6736	0	cp	BRD-A46393198	tetramisole	Immunostimulant
6737	0	cp	BRD-K76304753	phenazopyridine	Local anesthetic
6738	0	cp	BRD-K36616567	doxepin	Histamine receptor antagonist
6739	0	cp	BRD-K12539581	nocodazole	Tubulin inhibitor
6740	0	cp	BRD-A75552914	isoxicam	Cyclooxygenase inhibitor
6741	0	cp	BRD-K55044200	amoxicillin	Penicillin binding protein inhibitor
6742	0	cp	BRD-K32318651	acyclovir	DNA polymerase inhibitor
6743	0	cp	BRD-K06926592	tretinoin	Retinoid receptor agonist
6744	0	cp	BRD-K55127134	fluphenazine	Dopamine receptor antagonist
6745	0	cp	BRD-K77987382	mebendazole	Tubulin inhibitor
6746	0	cp	BRD-K15262564	mupirocin	Isoleucyl-tRNA synthetase inhibitor
6747	0	cp	BRD-K12219985	glipizide	Sulfonylurea
6748	0	cp	BRD-A24228527	ofloxacin	Bacterial DNA gyrase inhibitor
6749	0	cp	BRD-A16478930	amcinonide	Glucocorticoid receptor agonist
6750	0	cp	BRD-K06335600	tizanidine	Adrenergic receptor agonist
6751	0	cp	BRD-A13946108	sulindac	Cyclooxygenase inhibitor
6752	0	cp	BRD-K47869605	podophyllotoxin	Microtubule inhibitor
6753	0	cp	BRD-A88774919	doxycycline	Bacterial 30S ribosomal subunit inhibitor
6754	0	cp	BRD-K74763371	bosentan	Endothelin receptor antagonist
6755	0	cp	BRD-A51382177	fosinopril	ACE inhibitor
6756	0	cp	BRD-A04308630	genipin	Choleretic agent
6757	0	cp	BRD-A99833829	bethanechol	Acetylcholine receptor agonist
6758	0	cp	BRD-K57631554	aminolevulinic-acid	Oxidizing agent
6759	0	cp	BRD-K67102207	phenylbutyrate	HDAC inhibitor
6760	0	cp	BRD-K11433652	aspirin	Cyclooxygenase inhibitor
6761	0	cp	BRD-K08273968	griseofulvin	Tubulin inhibitor
6762	0	cp	BRD-A13188892	doxazosin	Adrenergic receptor antagonist
6763	0	cp	BRD-K71289571	zafirlukast	Leukotriene receptor antagonist
6764	0	cp	BRD-K12002134	megestrol	progesterone receptor agonist
6765	0	cp	BRD-K11905747	spectinomycin	Bacterial 30S ribosomal subunit inhibitor
6766	0	cp	BRD-K90885812	propantheline	Acetylcholine receptor antagonist
6767	0	cp	BRD-K88568253	iproniazid	Monoamine oxidase inhibitor
6768	0	cp	BRD-K47323024	methapyrilene	Histamine receptor antagonist
6769	0	cp	BRD-A79237180	ascorbic-acid	Antioxidant
6770	0	cp	BRD-A67605442	tetrahydrobiopterin	Nitric oxide stimulant
6771	0	cp	BRD-A31312900	montelukast	Leukotriene receptor antagonist
6772	0	cp	BRD-A91555231	norepinephrine	Adrenergic receptor agonist
6773	0	cp	BRD-K50859149	sulfafurazole	Bacterial antifolate
6774	0	cp	BRD-K53790871	triamcinolone	Glucocorticoid receptor agonist
6775	0	cp	BRD-K57886322	fluocinonide	Glucocorticoid receptor agonist
6776	0	cp	BRD-K68132782	terbinafine	Fungal squalene epoxidase inhibitor
6777	0	cp	BRD-K11801786	trimidox	Ribonucleotide reductase inhibitor
6778	0	cp	BRD-K21520694	sulfacetamide	PABA antagonist
6779	0	cp	BRD-K55930204	phenytoin	Hydantoin antiepileptic
6780	0	cp	BRD-A50157456	terbutaline	Adrenergic receptor agonist
6781	0	cp	BRD-K21680192	mitoxantrone	Topoisomerase inhibitor
6782	0	cp	BRD-A07440155	labetalol	Adrenergic receptor antagonist
6783	0	cp	BRD-K63828191	raloxifene	Estrogen receptor antagonist
6784	0	cp	BRD-K81128206	edrophonium	Acetylcholinesterase inhibitor
6785	0	cp	BRD-K62363391	dapsone	Bacterial antifolate
6786	0	cp	BRD-K87226815	cycloserine	Bacterial cell wall synthesis inhibitor
6787	0	cp	BRD-K63641886	cefuroxime	Bacterial cell wall synthesis inhibitor
6788	0	cp	BRD-K79602928	metformin	Insulin sensitizer
6789	0	cp	BRD-K64517075	heliomycin	ATP synthase inhibitor
6790	0	cp	BRD-K55301415	abiraterone	17,20 lyase inhibitor
6791	0	cp	BRD-K47679368	bromfenac	Cyclooxygenase inhibitor
6792	0	cp	BRD-K37194137	III606050	Cytochrome P450 inhibitor
6793	0	cp	BRD-K35573744	erbstatin-analog	EGFR inhibitor
6794	0	cp	BRD-K98426715	tubacin	HDAC inhibitor
6795	0	cp	BRD-K09186807	KIN001-244	Phosphoinositide dependent kinase inhibitor
6796	0	cp	BRD-K77008974	WYE-354	MTOR inhibitor
6797	0	cp	BRD-K08206212	entecavir	Reverse transcriptase inhibitor
6798	0	cp	BRD-K06080977	eicosatetraynoic-acid	Cyclooxygenase inhibitor
6799	0	cp	BRD-K40255344	tyrphostin-A9	Protein tyrosine kinase inhibitor
6800	0	cp	BRD-K24994810	androstenol	GABA receptor modulator
6801	0	cp	BRD-K32836707	CAY-10577	Casein kinase inhibitor
6802	0	cp	BRD-K89839824	raltitrexed	Thymidylate synthase inhibitor
6803	0	cp	BRD-K50140147	NVP-TAE684	ALK inhibitor
6804	0	cp	BRD-K07888107	depudecin	HDAC inhibitor
6805	0	cp	BRD-A02333338	cyclopamine	Smoothened receptor antagonist
6806	0	cp	BRD-K55991774	BAS-09104376	HIV integrase inhibitor
6807	0	cp	BRD-K74133369	oligomycin-a	ATP synthase inhibitor
6808	0	cp	BRD-A45664787	iloprost	Platelet aggregation inhibitor
6809	0	cp	BRD-K31283835	tofacitinib	JAK inhibitor
6810	0	cp	BRD-K19416115	sitagliptin	Dipeptidyl peptidase inhibitor
6811	0	cp	BRD-K29733039	deforolimus	MTOR inhibitor
6812	0	cp	BRD-K79254416	decitabine	DNA methyltransferase inhibitor
6813	0	cp	BRD-K00656370	6-aminochrysene	Transferase inhibitor
6814	0	cp	BRD-K00234327	RU-24969	Serotonin receptor agonist
6815	0	cp	BRD-K67637637	olopatadine	Histamine receptor antagonist
6816	0	cp	BRD-K12102668	nialamide	Monoamine oxidase inhibitor
6817	0	cp	BRD-A46179541	doxapram	Potassium channel blocker
6818	0	cp	BRD-K02637541	celecoxib	Cyclooxygenase inhibitor
6819	0	cp	BRD-A69512159	carbidopa	Aromatic L-amino acid decarboxylase inhibitor
6820	0	cp	BRD-K30649484	mafenide	Carbonic anhydrase inhibitor
6821	0	cp	BRD-K68756823	FR-180204	-666
6822	0	cp	BRD-K37456065	VU-0365114-2	M5 modulator
6823	0	cp	BRD-K15108141	gemcitabine	Ribonucleotide reductase inhibitor
6824	0	cp	BRD-K28360340	TW-37	BCL inhibitor
6825	0	cp	BRD-K23875128	RHO-kinase-inhibitor-III[rockout]	Rho associated kinase inhibitor
6826	0	cp	BRD-K09499853	KU-0060648	DNA dependent protein kinase inhibitor
6827	0	cp	BRD-K78959463	FPL-64176	Calcium channel activator
6828	0	cp	BRD-K91623615	ABT-751	Tubulin inhibitor
6829	0	cp	BRD-A13122391	triptolide	RNA polymerase inhibitor
6830	0	cp	BRD-K26657438	imiquimod	TLR agonist
6831	0	cp	BRD-K12762134	XAV-939	Tankyrase inhibitor
6832	0	cp	BRD-K14888893	minoxidil	KATP activator
6833	0	cp	BRD-A85860691	chaetocin	Histone lysine methyltransferase inhibitor
6834	0	cp	BRD-K71799949	carbamazepine	Carboxamide antiepileptic
6835	0	cp	BRD-K80527266	triacsin-c	Adrenergic receptor antagonist
6836	0	cp	BRD-K92991072	PAC-1	Caspase activator
6837	0	cp	BRD-K82746043	navitoclax	BCL inhibitor
6838	0	cp	BRD-K94325918	kinetin-riboside	Apoptosis stimulant
6839	0	cp	BRD-K54256913	MK-1775	WEE1 kinase inhibitor
6840	0	cp	BRD-K15563106	phloretin	Sodium/glucose cotransporter inhibitor
6841	0	cp	BRD-A18763547	BAX-channel-blocker	Cytochrome C release inhibitor
6842	0	cp	BRD-K89732114	trifluoperazine	Dopamine receptor antagonist
6843	0	cp	BRD-A47513740	calyculin	Protein phosphatase inhibitor
6844	0	cp	BRD-K55748775	SCH-28080	ATPase inhibitor
6845	0	cp	BRD-A92585442	RU-28318	Cytochrome P450 inhibitor
6846	0	cp	BRD-K86600316	RS-79948	Adrenergic receptor antagonist
6847	0	cp	BRD-K26979635	NS-3694	Glutamate receptor antagonist
6848	0	cp	BRD-K88789588	letrozole	Aromatase inhibitor
6849	0	cp	BRD-A68039575	liquiritigenin	Aromatase inhibitor
6850	0	cp	BRD-A52326238	isogedunin	HSP inhibitor
6851	0	cp	BRD-A73859745	glycodeoxycholic-acid	Apoptosis stimulant
6852	0	cp	BRD-K26117720	gingerol	Nitric oxide synthase inhibitor
6853	0	cp	BRD-A02367930	ethinyl-estradiol	DNA directed DNA polymerase stimulant
6854	0	cp	BRD-A18620900	estriol	Estrogen receptor agonist
6855	0	cp	BRD-K61269089	daphnetin	Protein kinase inhibitor
6856	0	cp	BRD-K42095107	daidzein	Estrogen receptor agonist
2590	0.01	cp	BRD-A16332958	modafinil	Adrenergic receptor agonist
2591	0.01	cp	BRD-K10705233	GW-405833	Cannabinoid receptor agonist
2551	0.02	cp	BRD-K72420232	WZ-4002	EGFR inhibitor
2552	0.02	cp	BRD-K46435977	valaciclovir	DNA polymerase inhibitor
2553	0.02	cp	BRD-K76908866	CP-724714	EGFR inhibitor
2554	0.02	cp	BRD-K09963420	saquinavir	HIV protease inhibitor
2555	0.02	cp	BRD-K09416995	lovastatin	HMGCR inhibitor
2556	0.02	cp	BRD-K57179821	crotamiton	Antipruritic
2557	0.02	cp	BRD-K52075715	oxibendazole	Tubulin inhibitor
2558	0.02	cp	BRD-A93206962	L-755507	Adrenergic receptor agonist
2559	0.02	cp	BRD-K86301799	dipyridamole	Phosphodiesterase inhibitor
2560	0.02	cp	BRD-K92723993	imatinib	BCR-ABL kinase inhibitor
2561	0.02	cp	BRD-A36074203	remacemide	Glutamate receptor antagonist
2562	0.02	cp	BRD-A01320529	salmeterol	Adrenergic receptor agonist
2563	0.02	cp	BRD-A65280694	molindone	Dopamine receptor antagonist
2531	0.03	cp	BRD-K04710043	hexamethylenebisacetamide	AKT inhibitor
2532	0.03	cp	BRD-K49668410	clarithromycin	Bacterial 50S ribosomal subunit inhibitor
2533	0.03	cp	BRD-K59597909	phenothiazine	Dopamine receptor antagonist
2534	0.03	cp	BRD-K23383398	T-0901317	LXR agonist
2535	0.03	cp	BRD-K09397065	SR-57227A	Serotonin receptor agonist
2536	0.03	cp	BRD-K66874953	pifithrin-alpha	TP53 inhibitor
2537	0.03	cp	BRD-K01095011	finasteride	5-alpha reductase inhibitor
2538	0.03	cp	BRD-K75958195	pizotifen	Serotonin receptor antagonist
2539	0.03	cp	BRD-K28936863	ketotifen	Histamine receptor agonist
2540	0.03	cp	BRD-A80017228	bendroflumethiazide	Sodium/potassium/chloride transporter inhibitor
2541	0.03	cp	BRD-A16694057	bisphenol-a	PPAR receptor antagonist
2542	0.03	cp	BRD-K17561142	amiodarone	Potassium channel blocker
2543	0.03	cp	BRD-K20755323	SA-792728	Sphingosine kinase inhibitor
2525	0.04	cp	BRD-A30655177	LFM-A13	BTK inhibitor
2526	0.04	cp	BRD-K91290917	amodiaquine	Histamine receptor agonist
2527	0.04	cp	BRD-K29458283	chlorambucil	DNA inhibitor
2523	0.05	cp	BRD-K63923597	barasertib	Aurora kinase inhibitor
2499	0.07	cp	BRD-K62374253	rufloxacin	Bacterial DNA gyrase inhibitor
2500	0.07	cp	BRD-K35483542	alitretinoin	Retinoid receptor agonist
2501	0.07	cp	BRD-K57033106	tripelennamine	Histamine receptor antagonist
2502	0.07	cp	BRD-K21283037	riluzole	Glutamate inhibitor
2503	0.07	cp	BRD-K76534306	enrofloxacin	Bacterial DNA gyrase inhibitor
2504	0.07	cp	BRD-K06221026	DUP-697	Cyclooxygenase inhibitor
2505	0.07	cp	BRD-K59574735	ubenimex	Leukotriene inhibitor
2506	0.07	cp	BRD-K09631521	thiotepa	Cytochrome P450 inhibitor
2507	0.07	cp	BRD-K49519092	immethridine	Histamine receptor agonist
2508	0.07	cp	BRD-A36066264	estradiol-benzoate	Estrogen receptor agonist
2509	0.07	cp	BRD-A10977446	carvedilol	Adrenergic receptor antagonist
2510	0.07	cp	BRD-K63550407	erythromycin	NFkB pathway inhibitor
2511	0.07	cp	BRD-A09056319	alfuzosin	Adrenergic receptor antagonist
2512	0.07	cp	BRD-K79131256	albendazole	Anthelmintic
2513	0.07	cp	BRD-K75089421	procainamide	Sodium channel blocker
2514	0.07	cp	BRD-A35108200	dexamethasone	Glucocorticoid receptor agonist
2515	0.07	cp	BRD-K96354014	nifedipine	Calcium channel blocker
2493	0.1	cp	BRD-A33447119	oxfendazole	Anthelmintic
2485	0.11	cp	BRD-K78431006	crizotinib	ALK inhibitor
2486	0.11	cp	BRD-A39052811	mosapride	Serotonin receptor agonist
2487	0.11	cp	BRD-K05104363	PD-184352	MEK inhibitor
2488	0.11	cp	BRD-K92984783	melperone	Serotonin receptor antagonist
2489	0.11	cp	BRD-K33818169	GW-3965	LXR agonist
2490	0.11	cp	BRD-K39746403	erythromycin	NFkB pathway inhibitor
2491	0.11	cp	BRD-K56429665	calcipotriol	Vitamin D receptor agonist
2492	0.11	cp	BRD-K06388322	pramipexole	Dopamine receptor agonist
2465	0.14	cp	BRD-K28849549	mesalazine	Cyclooxygenase inhibitor
2466	0.14	cp	BRD-K92817986	BJM-CSC-19	MEK inhibitor
2467	0.14	cp	BRD-K13926615	vardenafil	Phosphodiesterase inhibitor
2468	0.14	cp	BRD-K06712146	YM-90709	IL5 inhibitor
2469	0.14	cp	BRD-K64614248	salicin	Anti-inflammatory
2470	0.14	cp	BRD-K92760278	riboflavin	Vitamin B
2471	0.14	cp	BRD-K82846253	repaglinide	Insulin secretagogue
2472	0.14	cp	BRD-K19227686	phenolphthalein	Indicator dye
2473	0.14	cp	BRD-K25394294	oxaprozin	Cyclooxygenase inhibitor
2474	0.14	cp	BRD-A94669766	naringenin	Aromatase inhibitor
2475	0.14	cp	BRD-K59332007	linopirdine	Potassium channel blocker
2476	0.14	cp	BRD-K15834839	lobendazole	Anthelmintic
2477	0.14	cp	BRD-A18917088	estradiol	Contraceptive agent
2478	0.14	cp	BRD-A01593789	chlormadinone	5-alpha reductase inhibitor
2479	0.14	cp	BRD-K70327191	benzoxiquine	Anti-infective
2480	0.14	cp	BRD-K68264559	brimonidine	Adrenergic receptor agonist
2481	0.14	cp	BRD-K80738081	resveratrol	Cytochrome P450 inhibitor
2482	0.14	cp	BRD-K76205745	losartan	Angiotensin receptor antagonist
2460	0.15	cp	BRD-K32744045	disulfiram	Aldehyde dehydrogenase inhibitor
2461	0.15	cp	BRD-A60197193	amisulpride	Dopamine receptor antagonist
2456	0.17	cp	BRD-K51671335	sulpiride	Dopamine receptor antagonist
2437	0.18	cp	BRD-K04196797	oxcarbazepine	Sodium channel blocker
2438	0.18	cp	BRD-A48261811	argatroban	Thrombin inhibitor
2439	0.18	cp	BRD-K87024524	phenelzine	Monoamine oxidase inhibitor
2440	0.18	cp	BRD-K13049116	BMS-754807	IGF-1 inhibitor
2441	0.18	cp	BRD-K54314721	zolmitriptan	Serotonin receptor agonist
2442	0.18	cp	BRD-K88429204	pyrimethamine	Dihydrofolate reductase inhibitor
2443	0.18	cp	BRD-K06753942	nobiletin	MEK inhibitor
2444	0.18	cp	BRD-K18816859	L-694247	Serotonin receptor agonist
2445	0.18	cp	BRD-K94920105	DR-2313	PARP inhibitor
2446	0.18	cp	BRD-K41996876	tyrphostin-1	EGFR inhibitor
2447	0.18	cp	BRD-K19136521	indirubin	CDK inhibitor
2448	0.18	cp	BRD-K68558722	deracoxib	Cyclooxygenase inhibitor
2449	0.18	cp	BRD-K30240666	clemastine	Histamine receptor antagonist
2450	0.18	cp	BRD-A70514680	articaine	Local anesthetic
2452	0.18	cp	BRD-K52313696	tacedinaline	HDAC inhibitor
2453	0.18	cp	BRD-K67783091	haloperidol	Dopamine receptor antagonist
2454	0.18	cp	BRD-A97437073	rosiglitazone	Insulin sensitizer
2455	0.18	cp	BRD-A95869247	indapamide	Thiazide diuretic
2436	0.2	cp	BRD-K85119730	tolbutamide	ATP channel blocker
2426	0.21	cp	BRD-K61217870	n-(3-acetamidophenyl)-3-chlorobenzamide	Glutamate receptor antagonist
2427	0.21	cp	BRD-K94441233	mevastatin	HMGCR inhibitor
2428	0.21	cp	BRD-A78942461	ICI-118551	Adrenergic receptor antagonist
2429	0.21	cp	BRD-K52397688	amperozide	Dopamine receptor antagonist
2430	0.21	cp	BRD-A27554692	altrenogest	Progestogen hormone
2431	0.21	cp	BRD-K32164935	tolazamide	ATP channel blocker
2432	0.21	cp	BRD-A50311610	meclozine	CAR agonist
2433	0.21	cp	BRD-K37289225	clozapine	Dopamine receptor antagonist
2416	0.25	cp	BRD-A88254928	salbutamol	Adrenergic receptor agonist
2417	0.25	cp	BRD-K42452249	EO-1428	p38 MAPK inhibitor
2418	0.25	cp	BRD-A56012032	thiorphan	Membrane metalloendopeptidase inhibitor
2419	0.25	cp	BRD-K60770992	pergolide	Dopamine receptor agonist
2420	0.25	cp	BRD-A54880345	etomidate	GABA receptor modulator
2421	0.25	cp	BRD-K93441486	diphemanil	Acetylcholine receptor antagonist
2422	0.25	cp	BRD-K96084870	DMBI	PDGFR receptor inhibitor
2423	0.25	cp	BRD-K38197229	bumetanide	Solute carrier family member inhibitor
2424	0.25	cp	BRD-A42571354	cetirizine	Histamine receptor antagonist
2425	0.25	cp	BRD-A09094913	strychnine	Acetylcholine receptor antagonist
2400	0.28	cp	BRD-K67578145	GDC-0879	RAF inhibitor
2401	0.28	cp	BRD-A23359898	sibutramine	Serotonin reuptake inhibitor
2402	0.28	cp	BRD-A56892734	esomeprazole	ATPase inhibitor
2403	0.28	cp	BRD-K81839095	estrone	Estrogen receptor agonist
2404	0.28	cp	BRD-K32526544	DCEBIO	Potassium channel activator
2405	0.28	cp	BRD-K97181089	amiloride	Sodium channel blocker
2406	0.28	cp	BRD-A62525898	prednisone	Glucocorticoid receptor agonist
2407	0.28	cp	BRD-K57222227	indometacin	Cyclooxygenase inhibitor
2408	0.28	cp	BRD-K17075857	chloroxine	Opioid receptor antagonist
2409	0.28	cp	BRD-A91699651	chloroquine	Antimalarial
2410	0.28	cp	BRD-A14966924	alaproclate	Serotonin receptor antagonist
2411	0.28	cp	BRD-A58048407	nimodipine	Calcium channel blocker
2412	0.28	cp	BRD-A80213327	NSC-23766	Ras GTPase inhibitor
2413	0.28	cp	BRD-K63675182	triflupromazine	Dopamine receptor antagonist
2385	0.32	cp	BRD-K25310650	ormetoprim	Bacterial antifolate
2386	0.32	cp	BRD-K73397362	purmorphamine	Smoothened receptor agonist
2387	0.32	cp	BRD-K11163873	phenanthridone	PARP inhibitor
2388	0.32	cp	BRD-A41451487	PK-11195	Benzodiazepine receptor antagonist
2389	0.32	cp	BRD-K15409150	penfluridol	T-type calcium channel blocker
2390	0.32	cp	BRD-A53576514	orphenadrine	Acetylcholine receptor antagonist
2391	0.32	cp	BRD-A71262238	nafadotride	Dopamine receptor antagonist
2392	0.32	cp	BRD-A09467419	mebeverine	Acetylcholine receptor antagonist
2393	0.32	cp	BRD-K67017579	cilostazol	Phosphodiesterase inhibitor
2394	0.32	cp	BRD-A26711594	nicardipine	Calcium channel blocker
2395	0.32	cp	BRD-A45543382	metrizamide	Radiopaque medium
2379	0.35	cp	BRD-A62182663	YK-4279	Apoptosis stimulant
2380	0.35	cp	BRD-K04414442	SB-222200	Tachykinin antagonist
2381	0.35	cp	BRD-K17110974	aristolochic-acid	Phospholipase inhibitor
2382	0.35	cp	BRD-K06895174	cisapride	Serotonin receptor agonist
2374	0.37	cp	BRD-K04170657	psoromic-acid	Ras GTPase inhibitor
2373	0.38	cp	BRD-K90733503	cefalexin	Bacterial cell wall synthesis inhibitor
2363	0.39	cp	BRD-K94887716	TFMPP	Serotonin receptor agonist
2364	0.39	cp	BRD-K54094468	remoxipride	Dopamine receptor antagonist
2365	0.39	cp	BRD-K40992116	parachlorophenol	Anti-infective
2366	0.39	cp	BRD-A54490543	pirlindole	Monoamine oxidase inhibitor
2367	0.39	cp	BRD-K99922388	DPO-1	Potassium channel blocker
2368	0.39	cp	BRD-A29426959	carbinoxamine	Histamine receptor antagonist
2371	0.39	cp	BRD-K98530306	clonidine	Adrenergic receptor agonist
2372	0.39	cp	BRD-A79672927	tropicamide	Acetylcholine receptor antagonist
2362	0.4	cp	BRD-K57304726	PRE-084	Sigma receptor agonist
2353	0.42	cp	BRD-K55591206	epigallocatechin	Nitric oxide synthase inhibitor
2354	0.42	cp	BRD-A22256192	terazosin	Adrenergic receptor antagonist
2355	0.42	cp	BRD-A02176148	tubaic-acid	Mitochondrial complex I inhibitor
2356	0.42	cp	BRD-A95696066	nisoxetine	Norepinephrine reuptake inhibitor
2357	0.42	cp	BRD-K62310379	fluticasone	Glucocorticoid receptor agonist
2358	0.42	cp	BRD-K42098891	protriptyline	Tricyclic antidepressant
2359	0.42	cp	BRD-K92731339	perindopril	ACE inhibitor
2361	0.42	cp	BRD-A09472452	flecainide	Sodium channel blocker
2344	0.46	cp	BRD-K09471561	levofloxacin	Bacterial DNA gyrase inhibitor
2345	0.46	cp	BRD-A28105619	cucurbitacin-i	JAK inhibitor
2346	0.46	cp	BRD-K04430056	7-nitroindazole	nitric oxide synthase inhibitor
2347	0.46	cp	BRD-K63165456	norcyclobenzaprine	Adrenergic receptor agonist
2348	0.46	cp	BRD-K14920963	erythrosine	Coloring agent
2349	0.46	cp	BRD-K14693417	cinchonine	P-glycoprotein inhibitor
2350	0.46	cp	BRD-A05186015	bupropion	Dopamine uptake inhibitor
2352	0.46	cp	BRD-A78322124	dobutamine	Adrenergic receptor agonist
2329	0.49	cp	BRD-K52080565	rilmenidine	Imidazoline receptor agonist
2330	0.49	cp	BRD-K28346421	rifapentine	RNA polymerase inhibitor
2331	0.49	cp	BRD-K80672993	M2-PK-activator	-666
2332	0.49	cp	BRD-K72029282	probucol	Atherogenesis inhibitor
2333	0.49	cp	BRD-K06159959	CCMQ	Inhibitor of the binding of homoquinolinic acid to non-NMDA sensitive sites
2334	0.49	cp	BRD-A34255068	rolipram	Phosphodiesterase inhibitor
2335	0.49	cp	BRD-A79981887	midodrine	Adrenergic receptor agonist
2336	0.49	cp	BRD-A04553218	chlorphenamine	Histamine receptor antagonist
2337	0.49	cp	BRD-K15933101	ropinirole	Dopamine receptor agonist
2338	0.49	cp	BRD-K13571841	pepstatin	Aspartic protease inhibitor
2339	0.49	cp	BRD-A19500257	geldanamycin	HSP inhibitor
2325	0.51	cp	BRD-K52930707	rescinnamine	ACE inhibitor
2319	0.53	cp	BRD-K27450477	EHNA	Adenosine deaminase inhibitor
2320	0.53	cp	BRD-K59273480	propentofylline	Adenosine reuptake inhibitor
2321	0.53	cp	BRD-A87606379	nadolol	Adrenergic receptor antagonist
2316	0.55	cp	BRD-A98378129	talniflumate	Cyclooxygenase inhibitor
2307	0.56	cp	BRD-A22380646	pantoprazole	ATPase inhibitor
2308	0.56	cp	BRD-K69763916	LY-341495	Glutamate receptor antagonist
2309	0.56	cp	BRD-K93332168	isocarboxazid	Monoamine oxidase inhibitor
2310	0.56	cp	BRD-K26801045	pipamperone	Dopamine receptor antagonist
2311	0.56	cp	BRD-K41713976	E-4031	Potassium channel blocker
2312	0.56	cp	BRD-A09062839	amylocaine	Local anesthetic
2314	0.56	cp	BRD-A10523515	GSK-429286A	Rho associated kinase inhibitor
2315	0.56	cp	BRD-K86509404	iso-olomoucine	CDK inhibitor
2305	0.57	cp	BRD-A19195498	trimipramine	Norepinephrine reuptake inhibitor
2304	0.58	cp	BRD-K45435259	SCH-23390	Dopamine receptor antagonist
2290	0.6	cp	BRD-K42573370	avrainvillamide-analog-2	nucleophosmin inhibitor
2292	0.6	cp	BRD-K73982490	BI-78D3	JNK inhibitor
2293	0.6	cp	BRD-K06147391	telenzepine	Acetylcholine receptor antagonist
2294	0.6	cp	BRD-K65285700	BRD-K65285700	Cannabinoid receptor agonist
2295	0.6	cp	BRD-K61401890	deguelin	NADH-ubiquinone oxidoreductase (Complex I) inhibitor
2296	0.6	cp	BRD-K80451230	zamifenacin	Acetylcholine receptor antagonist
2297	0.6	cp	BRD-K82561139	ricinine	Casein kinase inhibitor
2298	0.6	cp	BRD-A01643550	prednisolone	Glucocorticoid receptor agonist
2299	0.6	cp	BRD-K21936341	oxotremorine	Acetylcholine receptor agonist
2300	0.6	cp	BRD-K48722258	dilazep	Adenosine reuptake inhibitor
2301	0.6	cp	BRD-A44008656	doxylamine	Histamine receptor antagonist
2302	0.6	cp	BRD-A64092382	mexiletine	Sodium channel blocker
2286	0.61	cp	BRD-K49945136	GR-113808	Serotonin receptor antagonist
2277	0.63	cp	BRD-K69688083	mestinon	Cholinesterase inhibitor
2278	0.63	cp	BRD-K64610608	EMF-bca1-57	caspase inhibitor
2279	0.63	cp	BRD-A48720949	testosterone	androgen receptor agonist
2280	0.63	cp	BRD-K95435023	PHA-665752	c-Met inhibitor
2281	0.63	cp	BRD-K19525698	ozagrel	Thromboxane synthase inhibitor
2282	0.63	cp	BRD-K53123955	niridazole	Phosphofructokinase inhibitor
2283	0.63	cp	BRD-K70301876	escitalopram	Selective serotonin reuptake inhibitor (SSRI)
2284	0.63	cp	BRD-A37492983	iocetamic-acid	Radiopaque medium
2274	0.64	cp	BRD-K78838262	austricine	Hypolipidemic
2276	0.64	cp	BRD-K01612348	meropenem	Bacterial cell wall synthesis inhibitor
2260	0.67	cp	BRD-K25741894	skimmianine	Acetylcholinesterase inhibitor
2261	0.67	cp	BRD-K00486786	RO-08-2750	NGF binding inhibitor
2262	0.67	cp	BRD-K88625236	nonoxynol-9	Membrane integrity inhibitor
2263	0.67	cp	BRD-K63150726	JTE-907	Cannabinoid receptor inverse agonist
2264	0.67	cp	BRD-K60298136	ITE	Aryl hydrocarbon receptor agonist
2265	0.67	cp	BRD-K11696279	BU-239	Imidazoline receptor agonist
2266	0.67	cp	BRD-K17008822	BD-1008	Sigma receptor antagonist
2267	0.67	cp	BRD-K59369769	tozasertib	Aurora kinase inhibitor
2256	0.68	cp	BRD-K85015012	NNC-05-2090	GAT inhibitor
2257	0.68	cp	BRD-K40919711	BAPTA-AM	Potassium channel blocker
2244	0.7	cp	BRD-A03216249	mepivacaine	Potassium channel blocker
2245	0.7	cp	BRD-A49172652	lansoprazole	ATPase inhibitor
2246	0.7	cp	BRD-A01145011	zebularine	DNA methyltransferase inhibitor
2247	0.7	cp	BRD-A87479750	tenidap	Cyclooxygenase inhibitor
2248	0.7	cp	BRD-K73999723	telmisartan	Angiotensin receptor antagonist
2249	0.7	cp	BRD-A02710418	meptazinol	Opioid receptor agonist
2250	0.7	cp	BRD-A25004090	erastin	Ion channel antagonist
2240	0.74	cp	BRD-A47633927	NPC-15199	ICAM1 antagonist
2241	0.74	cp	BRD-A15297126	fluocinonide	Glucocorticoid receptor agonist
2242	0.74	cp	BRD-K72903603	zidovudine	Reverse transcriptase inhibitor
2243	0.74	cp	BRD-K09907482	PRL-3-inhibitor-I	Tyrosine phosphatase inhibitor
2236	0.77	cp	BRD-K19605405	ZM-241385	Adenosine receptor antagonist
2230	0.78	cp	BRD-K61323504	SB-225002	CC chemokine receptor antagonist
2231	0.78	cp	BRD-K48367671	febuxostat	Xanthine oxidase inhibitor
2232	0.78	cp	BRD-K26573499	DMAB-anabaseine	Adrenergic receptor agonist
2233	0.78	cp	BRD-K96271548	coumaric-acid	Antioxidant
2234	0.78	cp	BRD-K66296774	fluvastatin	HMGCR inhibitor
2235	0.78	cp	BRD-U88459701	atorvastatin	HMGCR inhibitor
2227	0.79	cp	BRD-K32398298	alprazolam	Benzodiazepine receptor agonist
2222	0.81	cp	BRD-K76568384	PHTPP	Estrogen receptor antagonist
2223	0.81	cp	BRD-K43736954	cortisone	Glucocorticoid receptor agonist
2224	0.81	cp	BRD-K09778810	FGIN-1-27	Inositol monophosphatase inhibitor
2212	0.84	cp	BRD-K21806131	tegaserod	Serotonin receptor partial agonist
2201	0.85	cp	BRD-K39391626	ethylestrenol	Progesterone receptor agonist
2202	0.85	cp	BRD-K27665173	D-64406	PDGFR receptor inhibitor
2203	0.85	cp	BRD-K36009368	NNC-63-0532	Opioid receptor agonist
2204	0.85	cp	BRD-K84987553	MDM2-inhibitor	MDM inhibitor
2205	0.85	cp	BRD-A10420615	cyclopiazonic-acid	ATPase inhibitor
2206	0.85	cp	BRD-K81876028	CP-93129	Serotonin receptor agonist
2207	0.85	cp	BRD-K78294846	osthol	Calcium channel blocker
2208	0.85	cp	BRD-K32830106	guanfacine	Adrenergic receptor agonist
2209	0.85	cp	BRD-A90515964	guaifenesin	Expectorant
2210	0.85	cp	BRD-K52911425	GDC-0941	PI3K inhibitor
2211	0.85	cp	BRD-K77641333	naphazoline	Adrenergic receptor agonist
2189	0.88	cp	BRD-A52650764	ingenol	PKC activator
2190	0.88	cp	BRD-A96897502	U-74389F	Lipid peroxidase inhibitor
2191	0.88	cp	BRD-K01648091	LE-300	Dopamine receptor antagonist
2192	0.88	cp	BRD-K43860855	iobenguane	Antineoplastic
2193	0.88	cp	BRD-K99107520	felbamate	Glutamate receptor antagonist
2195	0.88	cp	BRD-K92778217	mefenamic-acid	Cyclooxygenase inhibitor
2196	0.88	cp	BRD-K22031190	diflunisal	Prostanoid receptor antagonist
2197	0.88	cp	BRD-A09533288	verapamil	Calcium channel blocker
2186	0.91	cp	BRD-K66788707	fludarabine	DNA synthesis inhibitor
2176	0.92	cp	BRD-K32330832	VER-155008	HSP inhibitor
2177	0.92	cp	BRD-K32107296	temozolomide	DNA alkylating agent
2178	0.92	cp	BRD-K00615600	AG-14361	PARP inhibitor
2179	0.92	cp	BRD-K61829047	7b-cis	Exportin antagonist
2180	0.92	cp	BRD-K12244279	MEK1-2-inhibitor	MEK inhibitor
2181	0.92	cp	BRD-K30480208	torasemide	Electrolyte reabsorption inhibitor
2182	0.92	cp	BRD-K08287586	butylparaben	DNA synthesis inhibitor
2184	0.92	cp	BRD-A80793822	pemoline	Dopamine receptor agonist
2185	0.92	cp	BRD-A81233518	glycopyrrolate	Acetylcholine receptor antagonist
2163	0.95	cp	BRD-K61177364	NBI-27914	CRF receptor antagonist
2164	0.95	cp	BRD-K18779551	bifemelane	Acetylcholine release stimulant
2165	0.95	cp	BRD-K38305202	domperidone	Dopamine receptor antagonist
2166	0.95	cp	BRD-A72758037	asiatic-acid	Apoptosis stimulant
2168	0.95	cp	BRD-K19540840	saracatinib	SRC inhibitor
2169	0.95	cp	BRD-K89348303	ramipril	ACE inhibitor
2170	0.95	cp	BRD-A47598013	citalopram	Serotonin reuptake inhibitor
2171	0.95	cp	BRD-K44432556	VU-0418946-1	HIF modulator
2172	0.95	cp	BRD-K95609758	BMS-191011	Potassium channel activator
2162	0.97	cp	BRD-A29734509	disopyramide	Sodium channel blocker
2150	0.99	cp	BRD-K01567962	pyrazolanthrone	JNK inhibitor
2151	0.99	cp	BRD-K16444452	ibudilast	Leukotriene receptor antagonist
2152	0.99	cp	BRD-A03816571	CP-55940	Cannabinoid receptor agonist
2153	0.99	cp	BRD-A97479839	piperidolate	Acetylcholine receptor antagonist
2154	0.99	cp	BRD-K43887077	dopamine	Dopamine receptor agonist
2143	1.02	cp	BRD-K94832621	Y-134	Estrogen receptor antagonist
2144	1.02	cp	BRD-K96119599	leucodin	Melanin inhibitor
2145	1.02	cp	BRD-A54845972	dihydroergotamine	Serotonin receptor agonist
2141	1.04	cp	BRD-K93176058	AC-55649	Retinoid receptor agonist
2131	1.06	cp	BRD-K48029790	OBAA	Phospholipase inhibitor
2132	1.06	cp	BRD-K87696786	LY-456236	Glutamate receptor antagonist
2133	1.06	cp	BRD-K53878242	MMPX	Phosphodiesterase inhibitor
2134	1.06	cp	BRD-A07875874	cilnidipine	Calcium channel blocker
2135	1.06	cp	BRD-K48735772	PD-158780	EGFR inhibitor
2136	1.06	cp	BRD-K45542189	diethylcarbamazine	Lipoxygenase inhibitor
2137	1.06	cp	BRD-A42759514	ornidazole	Antiprotozoal
2138	1.06	cp	BRD-K92049597	triamterene	Sodium channel blocker
2127	1.07	cp	BRD-K36324071	NF-449	Purinergic receptor antagonist
2128	1.07	cp	BRD-A32349859	methyl-angolensate	Apoptosis inhibitor
2122	1.09	cp	BRD-K80778372	RO-19-4605	GABA benzodiazepine site receptor inverse agonist
2123	1.09	cp	BRD-K60511616	pravastatin	HMGCR inhibitor
2124	1.09	cp	BRD-K23583188	lavendustin-a	EGFR inhibitor
2125	1.09	cp	BRD-K31054881	BMY-7378	Adrenergic receptor antagonist
2109	1.13	cp	BRD-A04327189	synephrine	Adrenergic receptor agonist
2110	1.13	cp	BRD-K95851186	CGP-13501	GABA receptor modulator
2111	1.13	cp	BRD-K54095730	CMPD-1	p38 MAPK inhibitor
2112	1.13	cp	BRD-A41995253	brucine	Glycine receptor antagonist
2115	1.13	cp	BRD-A95939040	sertaconazole	Sterol demethylase inhibitor
2116	1.13	cp	BRD-K93034159	cladribine	Adenosine deaminase inhibitor
2106	1.14	cp	BRD-A96485169	EBPC	Aldose reductase inhibitor
2107	1.14	cp	BRD-K16554956	PTB1	AMPK activator
2098	1.16	cp	BRD-K56700933	phenethyl-isothiocyanate	Antineoplastic
2099	1.16	cp	BRD-A49370193	RO-60-0175	Serotonin receptor agonist
2100	1.16	cp	BRD-A33168282	sotalol	Adrenergic receptor antagonist
2101	1.16	cp	BRD-A55913614	primaquine	Antimalarial
2105	1.16	cp	BRD-K47207162	zimelidine	Serotonin reuptake inhibitor
2093	1.18	cp	BRD-K43068349	AMG-9810	TRPV antagonist
2088	1.2	cp	BRD-A79903587	tegafur	Thymidylate synthase inhibitor
2089	1.2	cp	BRD-K19462402	buflomedil	Adrenergic receptor antagonist
2090	1.2	cp	BRD-A83431637	resmethrin	Cytochrome P450 inhibitor
2091	1.2	cp	BRD-K33308633	INCA-6	Calcineurin inhibitor
2084	1.21	cp	BRD-K82823804	SA-792987	PKC inhibitor
2078	1.23	cp	BRD-K99498722	NPI-2358	Tubulin inhibitor
2079	1.23	cp	BRD-A64228451	terreic-acid	BTK inhibitor
2080	1.23	cp	BRD-A95096829	PNU-96415E	Dopamine receptor antagonist
2081	1.23	cp	BRD-K29668683	BD-1063	Sigma receptor antagonist
2082	1.23	cp	BRD-K88742110	BRD-K88742110	HDAC inhibitor
2065	1.27	cp	BRD-K83144676	olmesartan	Angiotensin antagonist
2066	1.27	cp	BRD-K49456190	prima-1-met	thioredoxin inhibitor
2067	1.27	cp	BRD-K36864847	BD-1047	Adrenergic receptor antagonist
2068	1.27	cp	BRD-A38749782	fludrocortisone	Glucocorticoid receptor agonist
2069	1.27	cp	BRD-A55393291	testosterone	Androgen receptor agonist
2046	1.3	cp	BRD-K67174588	toremifene	Estrogen receptor antagonist
2051	1.3	cp	BRD-A72441487	stiripentol	GABA uptake inhibitor
2052	1.3	cp	BRD-K35240538	methylprednisolone	Glucocorticoid receptor agonist
2053	1.3	cp	BRD-K96527333	dehydroisoandosterone	GABA receptor modulator
2058	1.3	cp	BRD-K32821942	azathioprine	Dehydrogenase inhibitor
2042	1.34	cp	BRD-K78633253	EXO-1	ARF inhibitor
2031	1.37	cp	BRD-A61856038	tremulacin	Lipoxygenase inhibitor
2032	1.37	cp	BRD-A80502530	cinobufagin	ATPase inhibitor
2033	1.37	cp	BRD-K38903228	hesperidin	Flavanone glycoside
2034	1.37	cp	BRD-K81376179	TCS-359	FLT3 inhibitor
2035	1.37	cp	BRD-A52588987	SKF-83566	Dopamine receptor antagonist
2037	1.37	cp	BRD-K73196317	urapidil	Adrenergic receptor antagonist
2038	1.37	cp	BRD-K67566344	KU-0063794	MTOR inhibitor
2025	1.39	cp	BRD-K22009844	phenprobamate	Muscle relaxant
2017	1.41	cp	BRD-K70281171	U-99194	Dopamine receptor antagonist
2018	1.41	cp	BRD-K64044582	linoleamide	ACAT inhibitor
2019	1.41	cp	BRD-K71003802	hippeastrine	Plant alkaloid
2020	1.41	cp	BRD-K24240364	GYKI-52466	Glutamate receptor antagonist
2021	1.41	cp	BRD-K46766488	S-14506	Serotonin receptor agonist
2022	1.41	cp	BRD-K64890080	BI-2536	PLK inhibitor
2014	1.43	cp	BRD-K77133231	PD-169316	p38 MAPK inhibitor
2004	1.44	cp	BRD-K70511574	sunitinib	PLK inhibitor
2005	1.44	cp	BRD-K49404994	levetiracetam	Calcium channel blocker
2006	1.44	cp	BRD-A44133049	azasetron	Serotonin receptor antagonist
2007	1.44	cp	BRD-K66944906	fraxidin	Carbonic anhydrase inhibitor
2008	1.44	cp	BRD-K23913458	coumarin	Vitamin K antagonist
2012	1.44	cp	BRD-A05352148	ipratropium	Acetylcholine receptor antagonist
2013	1.44	cp	BRD-K21672174	RO-28-1675	Glucokinase activator
1998	1.48	cp	BRD-A27143604	DPN	Estrogen receptor agonist
1988	1.52	cp	BRD-K27737647	H-89	PKA inhibitor
1989	1.52	cp	BRD-K73395020	SA-1478088	-666
1990	1.52	cp	BRD-K35498378	alrestatin	Aldose reductase inhibitor
1991	1.52	cp	BRD-K43405658	tyrphostin-AG-527	Protein tyrosine kinase inhibitor
1992	1.52	cp	BRD-K02265150	amoxapine	Norepinephrine reuptake inhibitor
1993	1.52	cp	BRD-A17655518	ibuprofen	Cyclooxygenase inhibitor
1982	1.54	cp	BRD-A11990600	lorazepam	Benzodiazepine receptor agonist
1974	1.55	cp	BRD-K19894101	MST-312	Telomerase inhibitor
1975	1.55	cp	BRD-K32292990	CGP-53353	EGFR inhibitor
1976	1.55	cp	BRD-K34092021	arvanil	TRPV agonist
1977	1.55	cp	BRD-K96263742	GW-7647	PPAR receptor agonist
1980	1.55	cp	BRD-K22193694	dioxybenzone	Topical sunscreen agent
1981	1.55	cp	BRD-K35559145	levomepromazine	Dopamine receptor antagonist
1963	1.58	cp	BRD-A41145729	methoprene-acid	Retinoid receptor agonist
1958	1.59	cp	BRD-A39522003	OMDM-2	FAAH inhibitor
1959	1.59	cp	BRD-K40656405	L-165041	PPAR receptor agonist
1960	1.59	cp	BRD-K03642198	AY-9944	Hedgehog pathway modulator
1962	1.59	cp	BRD-K15592317	CP466722	ATM kinase inhibitor
1951	1.62	cp	BRD-K53913732	SB-408124	Orexin receptor antagonist
1952	1.62	cp	BRD-K82823076	RO-15-4513	GABA benzodiazepine site receptor inverse agonist
1953	1.62	cp	BRD-A75455249	kavain	Calcium channel modulator
1954	1.62	cp	BRD-K30990140	FR-122047	Cyclooxygenase inhibitor
1955	1.62	cp	BRD-K65786282	CGP-7930	GABA receptor modulator
1957	1.62	cp	BRD-K20655524	mefexamide	Psychoactive drug
1942	1.66	cp	BRD-K39462424	dexchlorpheniramine	Histamine receptor antagonist
1943	1.66	cp	BRD-U37049823	HG-6-64-01	RAF inhibitor
1944	1.66	cp	BRD-K01638814	rilmenidine	Adrenergic receptor agonist
1936	1.68	cp	BRD-K68437527	EMF-bca1-60	caspase inhibitor
1929	1.69	cp	BRD-K95901403	XL-147	PI3K inhibitor
1930	1.69	cp	BRD-A10715913	sulpiride	Dopamine receptor antagonist
1931	1.69	cp	BRD-K24675965	LY-288513	CCK receptor antagonist
1932	1.69	cp	BRD-K05464208	JX-401	p38 MAPK inhibitor
1933	1.69	cp	BRD-K01624546	docosatrienoic-acid	LTB4 inhibitor
1934	1.69	cp	BRD-K53979406	ALX-5407	Glycine transporter inhibitor
1935	1.69	cp	BRD-K32247306	primidone	GABA receptor antagonist
1920	1.72	cp	BRD-K21565985	xylazine	Adrenergic receptor agonist
1913	1.73	cp	BRD-K77286328	reversine	Aurora kinase inhibitor
1914	1.73	cp	BRD-K12516989	zaprinast	Phosphodiesterase inhibitor
1915	1.73	cp	BRD-K53318339	vinpocetine	Phosphodiesterase inhibitor
1916	1.73	cp	BRD-K31627533	rimexolone	Glucocorticoid receptor agonist
1917	1.73	cp	BRD-A28422058	L-689560	Glutamate receptor antagonist
1918	1.73	cp	BRD-K02715688	hydrastine	Tyrosine hydroxylase inhibitor
1919	1.73	cp	BRD-A70083328	secnidazole	Acetylcholinesterase inhibitor
1910	1.75	cp	BRD-K82109576	vincristine	Tubulin inhibitor
1901	1.76	cp	BRD-K55420858	mirin	MRE11A exonuclease inhibitor
1902	1.76	cp	BRD-K19533706	tranilast	Angiogenesis inhibitor
1903	1.76	cp	BRD-K08640512	RS-100329	Adrenergic receptor antagonist
1904	1.76	cp	BRD-K73589491	nizatidine	Histamine receptor antagonist
1905	1.76	cp	BRD-K31542390	mycophenolic-acid	Dehydrogenase inhibitor
1906	1.76	cp	BRD-A04706586	bucladesine	Adenosine receptor agonist
1909	1.76	cp	BRD-K35723520	darinaparsin	Apoptosis stimulant
1892	1.79	cp	BRD-K41903098	diphenoxylate	Opioid receptor agonist
1886	1.8	cp	BRD-K02526760	QS-11	ARFGAP inhibitor
1887	1.8	cp	BRD-K69690935	curcumin	Cyclooxygenase inhibitor
1888	1.8	cp	BRD-K35430135	SR-59230A	Adrenergic receptor antagonist
1889	1.8	cp	BRD-A74667430	etodolac	Cyclooxygenase inhibitor
1891	1.8	cp	BRD-K12184916	dactolisib	MTOR inhibitor
1869	1.83	cp	BRD-K70557564	zosuquidar	P-glycoprotein inhibitor
1870	1.83	cp	BRD-K86465814	HO-013	PPAR receptor agonist
1871	1.83	cp	BRD-K62982419	cilomilast	Phosphodiesterase inhibitor
1872	1.83	cp	BRD-K83289131	CAY-10618	NAMPT inhibitor
1873	1.83	cp	BRD-K21733600	rofecoxib	Cyclooxygenase inhibitor
1874	1.83	cp	BRD-K02953697	naringin	Cytochrome P450 inhibitor
1875	1.83	cp	BRD-K93280214	gabazine	GABA receptor antagonist
1876	1.83	cp	BRD-A48430263	pioglitazone	Insulin sensitizer
1877	1.83	cp	BRD-K27721098	clopidogrel	Purinergic receptor antagonist
1860	1.87	cp	BRD-K30697463	desoximetasone	Glucocorticoid receptor agonist
1861	1.87	cp	BRD-K69837166	trap-101	Nociceptin/orphanin FQ (NOP) receptor antagonist
1862	1.87	cp	BRD-K07507905	BRL-37344	Adrenergic receptor agonist
1859	1.88	cp	BRD-A37776212	ICI-204448	Opioid receptor agonist
1847	1.9	cp	BRD-K48115423	2-(4-methoxybenzylthio)-6-methylpyrimidin-4-ol	Matrix metalloprotease inhibitor
1848	1.9	cp	BRD-K71430621	clobenpropit	Histamine receptor antagonist
1849	1.9	cp	BRD-A89672324	CGP-55845	GABA receptor antagonist
1855	1.9	cp	BRD-K40645748	mefloquine	Adenosine receptor antagonist
1845	1.91	cp	BRD-A77299732	salubrinal	Eukaryotic translation initiation factor inhibitor
1840	1.94	cp	BRD-A71657825	2-(biphenyl-4-ylsulfonamido)pentanedioic-acid	Matrix metalloprotease inhibitor
1841	1.94	cp	BRD-K83508485	FK-888	Tachykinin antagonist
1842	1.94	cp	BRD-K28470988	L-690330	Inositol monophosphatase inhibitor
1826	1.97	cp	BRD-A62071884	siguazodan	Phosphodiesterase inhibitor
1827	1.97	cp	BRD-K96862998	pirfenidone	TGF beta receptor inhibitor
1828	1.97	cp	BRD-K54665485	R-59022	Diacylglycerol kinase inhibitor
1831	1.97	cp	BRD-K77695569	tiabendazole	Angiogenesis inhibitor
1824	1.99	cp	BRD-K19309090	SR-95639A	Acetylcholine receptor agonist
1817	2.01	cp	BRD-K71731651	PNU-120596	Acetylcholine receptor agonist
1818	2.01	cp	BRD-K78280988	anandamide	Cannabinoid receptor agonist
1809	2.04	cp	BRD-A37817666	picrotoxin	GABA receptor antagonist
1813	2.04	cp	BRD-K80396088	gliquidone	Sulfonylurea
1814	2.04	cp	BRD-A08187463	racecadotril	Enkephalinase inhibitor
1805	2.05	cp	BRD-K18135438	chenodeoxycholic-acid	11-beta-HSD1 inhibitor
1800	2.08	cp	BRD-K01902415	pirinixic-acid	PPAR receptor agonist
1801	2.08	cp	BRD-A34751532	homosalate	HSP inducer
1802	2.08	cp	BRD-K18618618	cimetidine	Histamine receptor antagonist
1796	2.11	cp	BRD-K58772419	AZD-6482	PI3K inhibitor
1785	2.14	cp	BRD-A74500471	ethambutol	Bacterial cell wall synthesis inhibitor
1780	2.15	cp	BRD-K64857848	XMD-885	Leucine rich repeat kinase inhibitor
1781	2.15	cp	BRD-A73605923	mocimycin	Protein synthesis inhibitor
1782	2.15	cp	BRD-K83637872	SANT-1	Smoothened receptor antagonist
1783	2.15	cp	BRD-K41160163	fenobam	Glutamate receptor antagonist
1784	2.15	cp	BRD-K98763141	niflumic-acid	Cyclooxygenase inhibitor
1775	2.16	cp	BRD-K91733562	secoisolariciresinol	Antioxidant
1776	2.16	cp	BRD-K01779529	fluoropyruvate	Pyruvate dehydrogenase kinase inhibitor
1766	2.18	cp	BRD-K03670461	tyrphostin-AG-82	EGFR inhibitor
1762	2.19	cp	BRD-K53665955	MK-5108	Aurora kinase inhibitor
1758	2.22	cp	BRD-K18787491	U-0126	MEK inhibitor
1759	2.22	cp	BRD-A56675431	altizide	Thiazide diuretic
1751	2.26	cp	BRD-A55756846	H-7	PKA inhibitor
1752	2.26	cp	BRD-A98702003	carbenoxolone	11-beta-HSD1 inhibitor
1754	2.26	cp	BRD-A09925278	etilefrine	Adrenergic receptor agonist
1748	2.28	cp	BRD-K26134695	calpeptin	Calpain inhibitor
1739	2.34	cp	BRD-K62200014	anagrelide	Phosphodiesterase inhibitor
1733	2.36	cp	BRD-K81225797	SCH-58261	Adenosine receptor antagonist
1734	2.36	cp	BRD-A14798026	mestranol	Estrogen receptor agonist
1735	2.36	cp	BRD-A38747044	KU-14R	Imidazoline receptor ligand
1726	2.38	cp	BRD-K55677650	CO-101244	Ionotropic glutamate receptor antagonist
1721	2.4	cp	BRD-K85030058	benactyzine	Acetylcholine receptor antagonist
1722	2.4	cp	BRD-K64785675	TG100-115	-666
1714	2.43	cp	BRD-K70505054	ranitidine	Histamine receptor antagonist
1707	2.46	cp	BRD-K14807180	SB-221284	Serotonin receptor antagonist
1704	2.47	cp	BRD-K10466330	AVA	Nucleophosmin inhibitor
1705	2.47	cp	BRD-K20714604	RS-56812	Serotonin receptor partial agonist
1706	2.47	cp	BRD-K37848908	ceforanide	Penicillin binding protein inhibitor
1702	2.48	cp	BRD-A92630576	trimebutine	Opioid receptor agonist
1703	2.48	cp	BRD-K97061094	azacyclonol	Histamine receptor antagonist
1701	2.49	cp	BRD-K73824630	skatole	Thrombin inhibitor
1695	2.5	cp	BRD-K97365803	PI-828	PI3K inhibitor
1692	2.54	cp	BRD-K34441861	moexipril	ACE inhibitor
1687	2.57	cp	BRD-A71203467	l-stepholidine	Dopamine receptor antagonist
1688	2.57	cp	BRD-K35687265	ON-01910	PLK inhibitor
1682	2.6	cp	BRD-K08547377	irinotecan	Topoisomerase inhibitor
1683	2.6	cp	BRD-A60294240	tribenoside	Anti-inflammatory
1678	2.61	cp	BRD-K93331255	lypressin	Vasopressin receptor agonist
1679	2.61	cp	BRD-K70241288	L-692585	Growth hormone releasing peptide ligand agonist
1677	2.62	cp	BRD-A16700644	isoxsuprine	Adrenergic receptor agonist
1673	2.63	cp	BRD-K04185004	oxybuprocaine	Local anesthetic
1672	2.64	cp	BRD-K32906660	bis-tyrphostin	EGFR inhibitor
1667	2.66	cp	BRD-K79404599	enzastaurin	PKC inhibitor
1663	2.67	cp	BRD-K68392338	ZK-93426	Benzodiazepine receptor antagonist
1659	2.68	cp	BRD-K62012036	acitretin	Retinoid receptor agonist
1660	2.68	cp	BRD-K78278890	NM-PP1	Mutant kinase inhibitor
1654	2.71	cp	BRD-A02990301	lofexidine	Adrenergic receptor agonist
1655	2.71	cp	BRD-A55369275	CGP-54626	GABA receptor antagonist
1649	2.76	cp	BRD-K48692744	NU-1025	PARP inhibitor
1643	2.78	cp	BRD-K37846922	3,3'-diindolylmethane	CHK inhibitor
1638	2.81	cp	BRD-K03816923	rottlerin	MAP kinase inhibitor
1634	2.82	cp	BRD-A14208071	oxyphenonium	Cholinergic receptor antagonist
1637	2.82	cp	BRD-K05977355	fluconazole	Sterol demethylase inhibitor
1630	2.85	cp	BRD-K59037100	oxybenzone	Lipase inhibitor
1631	2.85	cp	BRD-K02581333	protein-tyrosine-phosphatase-inhibitor-IV	Tyrosine phosphatase inhibitor
1628	2.86	cp	BRD-K81169441	cerivastatin	HMGCR inhibitor
1629	2.86	cp	BRD-A10969569	ambelline	Plant alkaloid
1623	2.89	cp	BRD-K20197062	SA-94315	Caspase inhibitor
1624	2.89	cp	BRD-K14200658	syrosingopine	Vesicular monoamine transporter inhibitor
1625	2.89	cp	BRD-K15086322	JNJ-10191584	Histamine receptor antagonist
1621	2.91	cp	BRD-A53077924	tianeptine	Selective serotonin reuptake enhancer (SSRE)
1618	2.92	cp	BRD-A55594068	vinblastine	Microtubule inhibitor
1619	2.92	cp	BRD-K50660797	epicatechin	Bacterial DNA gyrase inhibitor
1609	2.96	cp	BRD-A64479082	quinidine	Sodium channel blocker
1610	2.96	cp	BRD-K64881305	ispinesib	Kinesin-like spindle protein inhibitor
1598	3	cp	BRD-K33483813	actarit	Interleukin receptor agonist
1599	3	cp	BRD-K84663978	trequinsin	Phosphodiesterase inhibitor
1601	3	cp	BRD-A87848830	bimatoprost	Prostanoid receptor agonist
1602	3	cp	BRD-K13211965	L-741742	Dopamine receptor antagonist
1597	3.01	cp	BRD-A75769826	SDM25N	Opioid receptor antagonist
1594	3.03	cp	BRD-A37837077	cyclazosin	Adrenergic receptor antagonist
1591	3.04	cp	BRD-K15519488	CS-110266	Dopamine receptor agonist
1588	3.05	cp	BRD-K17306061	aprepitant	Tachykinin antagonist
1580	3.11	cp	BRD-K07265709	razoxane	Chelating agent
1577	3.12	cp	BRD-K45401373	betulinic-acid	Apoptosis stimulant
1579	3.12	cp	BRD-A67373739	AICA-ribonucleotide	AMPK activator
1573	3.14	cp	BRD-K88551539	CAY-10585	HIF modulator
1574	3.14	cp	BRD-K90027355	spironolactone	Mineralocorticoid receptor antagonist
1568	3.18	cp	BRD-K37798499	etoposide	Topoisomerase inhibitor
1571	3.18	cp	BRD-A24514565	warfarin	Vitamin K antagonist
1565	3.2	cp	BRD-K18518344	digitoxigenin	ATPase inhibitor
1562	3.21	cp	BRD-A56359832	zileuton	Leukotriene inhibitor
1555	3.24	cp	BRD-K64835161	BRD-K64835161	-666
1547	3.28	cp	BRD-A20131130	2',5'-dideoxyadenosine	Adenylyl cyclase inhibitor
1541	3.3	cp	BRD-A24381660	zeranol	Estrogen receptor agonist
1540	3.31	cp	BRD-K30189597	SYK-inhibitor	SYK inhibitor
1539	3.32	cp	BRD-K79116891	proxymetacaine	Sodium channel blocker
1532	3.35	cp	BRD-A41722204	sulmazole	Adenosine receptor antagonist
1529	3.38	cp	BRD-K67043667	altretamine	DNA synthesis inhibitor
1526	3.4	cp	BRD-K11540476	EMF-BCA1-64	Caspase inhibitor
1525	3.41	cp	BRD-M64432851	sunitinib	FLT3 inhibitor
1522	3.42	cp	BRD-K18523449	mestanolone	Androgenic steroid
1521	3.45	cp	BRD-K50398167	meclofenamic-acid	Cyclooxygenase inhibitor
1514	3.49	cp	BRD-K08973992	linoleic-acid	Oxidative stress inducer
1513	3.5	cp	BRD-K05395900	nicotine	Acetylcholine receptor agonist
1508	3.52	cp	BRD-A41555725	chlortetracycline	Protein synthesis inhibitor
1505	3.53	cp	BRD-K77677632	SB-200646	Serotonin receptor antagonist
1503	3.55	cp	BRD-K45446451	JZL-184	Monoacylglucerol lipase inhibitor
1500	3.56	cp	BRD-K16664969	GTP-14564	FLT3 inhibitor
1496	3.59	cp	BRD-K62810658	PD-98059	MEK inhibitor
1494	3.61	cp	BRD-K66615216	moxifloxacin	Bacterial DNA gyrase inhibitor
1489	3.62	cp	BRD-K56596464	QX-314	Sodium channel blocker
1487	3.64	cp	BRD-A92161634	scopoline	Acetylcholine receptor antagonist
1482	3.66	cp	BRD-A39268308	epibatidine	Acetylcholine receptor agonist
1479	3.67	cp	BRD-A31204924	mitotane	Antineoplastic
1476	3.69	cp	BRD-K70914287	BIBX-1382	EGFR inhibitor
1477	3.69	cp	BRD-K56343971	vemurafenib	RAF inhibitor
1473	3.7	cp	BRD-K61993165	niacin	NAD precursor with lipid lowering effects
1474	3.7	cp	BRD-A84702196	penicillin	Bacterial cell wall synthesis inhibitor
1475	3.7	cp	BRD-K88741031	methyl-2,5-dihydroxycinnamate	EGFR inhibitor
1469	3.71	cp	BRD-A04756508	norgestimate	Progesterone receptor agonist
1467	3.75	cp	BRD-A61470182	n-formylmethionylalanine	macrophage activator
1464	3.76	cp	BRD-A71765365	mepireserpate	Catecholamine depleting sympatholytic
1465	3.76	cp	BRD-A92537424	danazol	Estrogen receptor antagonist
1461	3.77	cp	BRD-K04976539	aminogenistein	SRC inhibitor
1462	3.77	cp	BRD-A65013509	oxybutynin	Acetylcholine receptor antagonist
1463	3.77	cp	BRD-K15502390	nevirapine	Reverse transcriptase inhibitor
1457	3.79	cp	BRD-K95655893	MAZ-51	VEGFR inhibitor
1451	3.81	cp	BRD-K75295174	alisertib	Aurora kinase inhibitor
1446	3.84	cp	BRD-K14643723	4-(2-Amino-ethyl)-benzenesulfonamide	carbonic anhydrase inhibitor
1439	3.88	cp	BRD-K92138166	mammea-a	other antibiotic
1440	3.88	cp	BRD-K99174507	cardiogenol-c	Cardiomyogenesis inducer
1426	3.95	cp	BRD-K05926469	lenalidomide	Antineoplastic
1427	3.95	cp	BRD-K28453807	nitrocaramiphen	Cholinergic receptor antagonist
1423	3.97	cp	BRD-K74913225	brinzolamide	Carbonic anhydrase inhibitor
1422	3.98	cp	BRD-K13646352	midostaurin	FLT3 inhibitor
1417	4.02	cp	BRD-A59303141	quinethazone	Thiazide diuretic
1412	4.04	cp	BRD-A66435872	HTMT	Histamine receptor agonist
1411	4.05	cp	BRD-K48932581	cetraxate	Mucus protecting agent
1409	4.06	cp	BRD-A98283014	calmidazolium	Calcium channel blocker
1405	4.12	cp	BRD-K99964838	bosutinib	ABL inhibitor
1402	4.13	cp	BRD-A67981824	cefotaxime	Bacterial cell wall synthesis inhibitor
1403	4.13	cp	BRD-A99177642	deltaline	Acetylcholine receptor antagonist
1400	4.15	cp	BRD-K97354755	SU-6656	SRC inhibitor
1398	4.16	cp	BRD-A52172093	VU-0413807-2	Calcium channel blocker
1396	4.17	cp	BRD-K55344148	BU-224	Imidazoline receptor ligand
1391	4.19	cp	BRD-K64606589	apicidin	HDAC inhibitor
1392	4.19	cp	BRD-K28912512	nicotinamide	Protein synthesis stimulant
1390	4.21	cp	BRD-K11129031	gemfibrozil	Lipoprotein lipase activator
1383	4.26	cp	BRD-A01317026	7,8-dihydro-L-biopterin	Dihydroneopterin aldolase inhibitor
1381	4.3	cp	BRD-K74765201	tomelukast	Leukotriene receptor antagonist
1374	4.37	cp	BRD-A94793051	gestrinone	Progesterone receptor antagonist
1372	4.38	cp	BRD-K54529596	captopril	ACE inhibitor
1367	4.4	cp	BRD-A90131694	alclometasone	Glucocorticoid receptor agonist
1365	4.41	cp	BRD-K19295594	gossypol	BCL inhibitor
1363	4.44	cp	BRD-A89175223	bisoprolol	Adrenergic receptor antagonist
1361	4.47	cp	BRD-A16444946	acarbose	Glucosidase inhibitor
1362	4.47	cp	BRD-K75615183	talipexole	Adrenergic receptor agonist
1358	4.5	cp	BRD-K53414658	tivozanib	VEGFR inhibitor
1352	4.55	cp	BRD-K40213712	SAL-1	Adenosine receptor antagonist
1346	4.58	cp	BRD-K28029915	dolasetron	Serotonin receptor antagonist
1347	4.58	cp	BRD-K33882852	ZK-93423	Benzodiazepine receptor agonist
1351	4.58	cp	BRD-K02123250	JNJ-38877605	Tyrosine kinase inhibitor
1343	4.62	cp	BRD-K28907958	CD-437	Retinoid receptor agonist
1338	4.65	cp	BRD-A89434049	sarmentogenin	ATPase inhibitor
1339	4.65	cp	BRD-K92428232	GSK-461364	PLK inhibitor
1332	4.69	cp	BRD-A24543851	nornicotine	Acetylcholine receptor agonist
1333	4.69	cp	BRD-K98769987	flumazenil	Benzodiazepine receptor antagonist
1334	4.69	cp	BRD-A65615053	zacopride	Serotonin receptor antagonist
1330	4.71	cp	BRD-K41260949	valproic-acid	HDAC inhibitor
1328	4.72	cp	BRD-K10016611	pyridine-2-aldoxime	Acetylcholinesterase inhibitor
1329	4.72	cp	BRD-K59184148	SB-216763	Glycogen synthase kinase inhibitor
1323	4.79	cp	BRD-A97701745	pindolol	Adrenergic receptor antagonist
1319	4.83	cp	BRD-A29731977	17-hydroxyprogesterone-caproate	progesterone receptor agonist
1315	4.88	cp	BRD-K63533170	AM-630	Cannabinoid receptor antagonist
1313	4.9	cp	BRD-K09638361	SA-63133	-666
1314	4.9	cp	BRD-A22844106	tenoxicam	Cyclooxygenase inhibitor
1307	4.94	cp	BRD-K18855837	varenicline	Acetylcholine receptor agonist
1304	4.96	cp	BRD-K61341215	vecuronium	Acetylcholine receptor antagonist
1299	5	cp	BRD-K79877282	PF-543	Sphingosine kinase inhibitor
1293	5.07	cp	BRD-A35338386	NECA	Adenosine receptor agonist
1292	5.09	cp	BRD-K11742128	triprolidine	Histamine receptor antagonist
1290	5.1	cp	BRD-K61314889	IWR-1-ENDO	PARP inhibitor
1289	5.12	cp	BRD-K64755930	etazolate	Phosphodiesterase inhibitor
1282	5.2	cp	BRD-A63836183	PD-123319	Angiotensin receptor antagonist
1280	5.21	cp	BRD-K43290182	Ro-04-6790	Serotonin receptor antagonist
1274	5.28	cp	BRD-K00337317	NU-7441	DNA dependent protein kinase inhibitor
1268	5.31	cp	BRD-K17378184	prestwick-559	Dopamine receptor agonist
1265	5.33	cp	BRD-K57569181	pentoxifylline	Phosphodiesterase inhibitor
1262	5.36	cp	BRD-A22713669	BVT-948	Tyrosine phosphatase inhibitor
[truncated: 428 more rows]
