# Supplementary material for: Multi‐dataset identification of innovative feature genes and molecular mechanisms in keratoconus
Source: J Cell Mol Med. 2024 Sep 19;28(18):e70079. doi: 10.1111/jcmm.70079 (PMC11412914; doi:10.1111/jcmm.70079)
Supplement: Supplementary file 5 — Material S5. [file JCMM-28-e70079-s001.txt]

miRNA	mRNA
miR-150	SNORA74B
miR-194	SNORA74B
miR-7	DBNDD1
miR-133abc	DBNDD1
miR-133abc	DBNDD1
miR-9	DBNDD1
miR-9	DBNDD1
miR-96	DBNDD1
miR-138	DBNDD1
miR-138	DBNDD1
miR-138	DBNDD1
miR-145	DBNDD1
miR-150	DBNDD1
miR-181abcd	DBNDD1
miR-181abcd	DBNDD1
miR-184	DBNDD1
miR-193	DBNDD1
miR-193	DBNDD1
miR-199ab-5p	DBNDD1
miR-205	DBNDD1
miR-214	DBNDD1
miR-214	DBNDD1
miR-218	DBNDD1
miR-218	DBNDD1
miR-218	DBNDD1
miR-218	DBNDD1
miR-22	DBNDD1
miR-22	DBNDD1
miR-122	DBNDD1
miR-122	DBNDD1
miR-23abc	DBNDD1
miR-24	DBNDD1
miR-27abc	DBNDD1
miR-27abc	DBNDD1
miR-27abc	DBNDD1
miR-31	DBNDD1
miR-103a	DBNDD1
miR-34ac	DBNDD1
miR-34ac	DBNDD1
miR-34ac	DBNDD1
miR-125a-5p	DBNDD1
miR-128	DBNDD1
miR-128	DBNDD1
miR-128	DBNDD1
miR-128	DBNDD1
miR-128	DBNDD1
miR-503	ARL11
miR-7	ARL11
miR-133abc	ARL11
miR-93	ARL11
miR-137	ARL11
miR-138	ARL11
miR-138	ARL11
miR-145	ARL11
miR-145	ARL11
miR-145	ARL11
miR-146ac	ARL11
miR-150	ARL11
miR-150	ARL11
miR-15abc	ARL11
miR-181abcd	ARL11
miR-190	ARL11
miR-190	ARL11
miR-203	ARL11
miR-204	ARL11
miR-205	ARL11
miR-205	ARL11
miR-21	ARL11
miR-216b	ARL11
miR-217	ARL11
miR-218	ARL11
miR-219-5p	ARL11
miR-221	ARL11
miR-122	ARL11
miR-122	ARL11
miR-23abc	ARL11
miR-24	ARL11
miR-26ab	ARL11
miR-27abc	ARL11
miR-29abcd	ARL11
miR-31	ARL11
miR-103a	ARL11
miR-103a	ARL11
miR-338	ARL11
miR-338	ARL11
miR-425	ARL11
miR-125a-5p	ARL11
miR-455-5p	ARL11
miR-128	ARL11
miR-128	ARL11
miR-129-5p	ARL11
miR-129-5p	ARL11
miR-129-5p	ARL11
miR-490-3p	ARL11
miR-490-3p	ARL11
miR-503	ATOH7
miR-93	ATOH7
miR-140	ATOH7
miR-143	ATOH7
let-7	ATOH7
miR-196abc	ATOH7
miR-21	ATOH7
miR-26ab	ATOH7
miR-27abc	ATOH7
miR-27abc	ATOH7
miR-103a	ATOH7
miR-34ac	ATOH7
miR-128	ATOH7
